# Supplementary material for: Gas diffusion enhanced electrode with ultrathin superhydrophobic macropore structure for acidic CO2 electroreduction
Source: Nat Commun. 2024 Jan 15;15:491. doi: 10.1038/s41467-024-44722-4 (PMC10789815; doi:10.1038/s41467-024-44722-4)
Supplement: Supplementary file 3 — Source Data [file 41467_2024_44722_MOESM3_ESM.xlsx]

## Sheet: Fig.1d
	bulk	256	128	64	32	16	8	4	2	1
1	1.6e-05	1.06842e-05	8.0197e-06	5.35086e-06	3.21262e-06	1.78557e-06	9.45548e-07	4.87169e-07	2.4735e-07	1.24639e-07	bulk	100
											256	66.776
											128	50.1231
											64	33.4429
											32	20.0789
											16	11.1598
											8	5.90967
											4	3.04481
											2	1.54594
											1	0.778991

## Sheet: Fig.1f
α	0	1	2	3	4	5	6	7	8	9	10	11	12	13	14	15	16	17	18	19	20	21	22	23	24	25	26	27	28	29	30	31	32	33
degree
-90	0	4.32251e-18	5.94281e-18	7.0675e-18	7.91446e-18	8.57014e-18	9.07986e-18	9.47113e-18	9.76226e-18	9.96626e-18	1.00928e-17	1.01494e-17	1.01421e-17	1.00757e-17	9.95426e-18	9.78134e-18	9.55992e-18	9.29265e-18	8.98188e-18	8.62973e-18	8.23813e-18	7.80885e-18	7.34354e-18	6.84373e-18	6.31087e-18	5.74633e-18	5.15141e-18	4.52738e-18	3.87542e-18	3.19672e-18	2.4924e-18	1.76356e-18	1.01127e-18	2.36609e-19
-89	0	0.001232	0.00169382	0.00201438	0.00225578	0.00244266	0.00258794	0.00269945	0.00278243	0.00284058	0.00287665	0.00289279	0.00289069	0.00287176	0.00283716	0.00278787	0.00272476	0.00264858	0.00256001	0.00245964	0.00234803	0.00222567	0.00209305	0.0019506	0.00179872	0.00163782	0.00146825	0.00129039	0.00110457	0.000911127	0.000710381	0.000502648	0.000288233	6.74383e-05
-88	0	0.00246362	0.00338712	0.00402814	0.00451086	0.00488457	0.00517508	0.00539809	0.00556402	0.00568029	0.00575242	0.00578469	0.0057805	0.00574265	0.00567345	0.00557489	0.00544869	0.00529636	0.00511924	0.00491853	0.00469534	0.00445067	0.00418546	0.0039006	0.00359689	0.00327513	0.00293606	0.00258039	0.00220881	0.00182198	0.00142055	0.00100514	0.000576378	0.000134856
-87	0	0.0036945	0.00507939	0.00604067	0.00676458	0.00732499	0.00776066	0.00809508	0.00834391	0.00851827	0.00862644	0.00867483	0.00866856	0.00861178	0.00850801	0.00836022	0.00817097	0.00794253	0.00767691	0.00737592	0.00704122	0.00667431	0.0062766	0.00584941	0.00539397	0.00491145	0.00440297	0.0038696	0.00331237	0.00273227	0.00213028	0.00150733	0.000864348	0.000202233
-86	0	0.00492425	0.00677011	0.00805137	0.00901623	0.00976319	0.0103439	0.0107896	0.0111213	0.0113537	0.0114978	0.0115623	0.011554	0.0114783	0.01134	0.011143	0.0108908	0.0105863	0.0102322	0.00983107	0.00938495	0.00889592	0.00836583	0.00779644	0.0071894	0.00654627	0.00586854	0.00515763	0.00441492	0.00364173	0.00283936	0.00200906	0.00115205	0.000269548
-85	0	0.0061525	0.00845877	0.0100596	0.0112651	0.0121984	0.0129239	0.0134808	0.0138952	0.0141856	0.0143657	0.0144463	0.0144359	0.0143413	0.0141685	0.0139224	0.0136072	0.0132268	0.0127845	0.0122832	0.0117258	0.0111148	0.0104525	0.0097411	0.00898265	0.0081791	0.00733232	0.00644409	0.00551613	0.00455009	0.00354758	0.00251018	0.00143941	0.000336781
-84	0	0.00737887	0.0101449	0.0120648	0.0135106	0.0146299	0.0155	0.016168	0.0166649	0.0170132	0.0172292	0.0173259	0.0173134	0.0172	0.0169927	0.0166975	0.0163195	0.0158633	0.0153328	0.0147316	0.0140631	0.0133303	0.012536	0.0116828	0.0107732	0.00980944	0.00879387	0.00772859	0.00661566	0.00545705	0.00425472	0.00301053	0.00172633	0.000403911
-83	0	0.008603	0.0118278	0.0140663	0.015752	0.017057	0.0180714	0.0188502	0.0194296	0.0198356	0.0200875	0.0202002	0.0201856	0.0200534	0.0198117	0.0194676	0.0190269	0.0184949	0.0178764	0.0171755	0.0163962	0.0155418	0.0146157	0.0136209	0.0125604	0.0114368	0.0102527	0.00901074	0.00771317	0.00636236	0.00496056	0.00350996	0.00201272	0.000470918
-82	0	0.00982451	0.0135072	0.0160635	0.0179885	0.0194788	0.0206373	0.0215266	0.0221883	0.022652	0.0229397	0.0230683	0.0230516	0.0229007	0.0226247	0.0222317	0.0217284	0.021121	0.0204146	0.0196142	0.0187242	0.0177485	0.0166909	0.0155549	0.0143438	0.0130607	0.0117085	0.0102901	0.00880833	0.00726573	0.00566489	0.00400833	0.0022985	0.000537782
-81	0	0.011043	0.0151825	0.0180558	0.0202196	0.0218947	0.0231969	0.0241965	0.0249403	0.0254615	0.0257848	0.0259295	0.0259107	0.025741	0.0254308	0.0249891	0.0244234	0.0237406	0.0229466	0.022047	0.0210465	0.0199498	0.018761	0.0174841	0.0161228	0.0146805	0.0131607	0.0115664	0.00990081	0.00816688	0.00636749	0.00450548	0.00258357	0.000604482
-80	0	0.0122582	0.0168532	0.0200427	0.0224445	0.024304	0.0257495	0.0268591	0.0276847	0.0282632	0.0286221	0.0287827	0.0287618	0.0285735	0.0282292	0.0277388	0.0271109	0.0263529	0.0254716	0.024473	0.0233624	0.022145	0.0208255	0.0194081	0.0178969	0.016296	0.0146088	0.0128391	0.0109903	0.00906554	0.00706816	0.00500125	0.00286786	0.000670998
-79	0	0.0134696	0.0185187	0.0220234	0.0246626	0.0267058	0.0282942	0.0295134	0.0304206	0.0310563	0.0314507	0.0316271	0.0316042	0.0313973	0.0310189	0.0304801	0.0297901	0.0289573	0.0279889	0.0268915	0.0256712	0.0243335	0.0228835	0.0213261	0.0196656	0.0179064	0.0160526	0.014108	0.0120764	0.00996145	0.00776667	0.0054955	0.00315128	0.00073731
-78	0	0.0146769	0.0201786	0.0239974	0.0268732	0.0290995	0.0308303	0.0321588	0.0331473	0.03384	0.0342697	0.034462	0.034437	0.0342115	0.0337992	0.0332121	0.0324603	0.0315528	0.0304976	0.0293019	0.0279722	0.0265146	0.0249347	0.0232376	0.0214283	0.0195114	0.0174914	0.0153725	0.0131588	0.0108543	0.00846282	0.00598807	0.00343374	0.000803396
-77	0	0.0158797	0.0218323	0.0259641	0.0290756	0.0314844	0.0333569	0.0347944	0.0358639	0.0366133	0.0370783	0.0372863	0.0372593	0.0370153	0.0365692	0.035934	0.0351206	0.0341387	0.032997	0.0317033	0.0302646	0.0286876	0.0269782	0.025142	0.0231844	0.0211105	0.0189249	0.0166324	0.0142373	0.0117439	0.00915639	0.00647883	0.00371515	0.000869239
-76	0	0.0170777	0.0234794	0.0279229	0.0312691	0.0338596	0.0358735	0.0374193	0.0385695	0.0393755	0.0398756	0.0400992	0.0400702	0.0398078	0.0393281	0.0386449	0.0377701	0.0367142	0.0354864	0.0340951	0.0325479	0.0308519	0.0290135	0.0270388	0.0249335	0.0227031	0.0203526	0.0178871	0.0153114	0.0126299	0.00984717	0.0069676	0.00399543	0.000934816
-75	0	0.0182705	0.0251193	0.0298732	0.0334531	0.0362246	0.0383791	0.0400329	0.0412635	0.0421257	0.0426607	0.0429	0.0428689	0.0425882	0.042075	0.0413441	0.0404082	0.0392785	0.0379649	0.0364764	0.0348212	0.0330067	0.0310399	0.0289273	0.026675	0.0242888	0.0217742	0.0191365	0.0163808	0.013512	0.0105349	0.00745426	0.00427449	0.00100011
-74	0	0.0194578	0.0267516	0.0318144	0.035627	0.0385785	0.040873	0.0426343	0.0439448	0.0448631	0.0454328	0.0456877	0.0456546	0.0453556	0.0448091	0.0440307	0.043034	0.0418308	0.0404319	0.0388467	0.0370839	0.0351515	0.0330569	0.030807	0.0284084	0.0258671	0.0231891	0.02038	0.0174452	0.01439	0.0112195	0.00793864	0.00455225	0.0010651
-73	0	0.0206391	0.0283757	0.0337458	0.0377899	0.0409206	0.0433544	0.0452227	0.0466127	0.0475868	0.0481911	0.0484614	0.0484264	0.0481092	0.0475295	0.0467038	0.0456466	0.0443705	0.0428866	0.0412052	0.0393353	0.0372856	0.0350639	0.0326774	0.0301331	0.0274375	0.0245969	0.0216173	0.0185043	0.0152637	0.0119007	0.00842061	0.00482863	0.00112976
-72	0	0.0218141	0.0299912	0.0356671	0.0399414	0.0432503	0.0458227	0.0477973	0.0492665	0.050296	0.0509347	0.0512205	0.0511834	0.0508482	0.0502355	0.0493628	0.0482454	0.0468966	0.0453282	0.043551	0.0415748	0.0394084	0.0370601	0.0345378	0.0318486	0.0289996	0.0259973	0.022848	0.0195578	0.0161327	0.0125782	0.00890001	0.00510353	0.00119408
-71	0	0.0229825	0.0315975	0.0375774	0.0420807	0.0455669	0.048277	0.0503573	0.0519052	0.0529899	0.0536628	0.0539639	0.0539248	0.0535716	0.0529261	0.0520067	0.0508294	0.0494084	0.047756	0.0458837	0.0438016	0.0415191	0.0390451	0.0363876	0.0335545	0.0305528	0.0273897	0.0240718	0.0206054	0.0169967	0.0132519	0.0093767	0.00537688	0.00125804
-70	0	0.0241439	0.0331942	0.0394763	0.0442071	0.0478695	0.0507166	0.052902	0.0545282	0.0556677	0.0563746	0.0566908	0.0566498	0.0562788	0.0556006	0.0546348	0.053398	0.0519051	0.0501693	0.0482023	0.046015	0.0436172	0.0410182	0.0382264	0.0352501	0.0320968	0.0287738	0.0252882	0.0216466	0.0178556	0.0139216	0.00985054	0.00564859	0.00132161
-69	0	0.0252979	0.0347809	0.0413632	0.0463201	0.0501576	0.0531407	0.0554306	0.0571345	0.0583284	0.0590692	0.0594005	0.0593575	0.0589688	0.0582582	0.0572462	0.0559503	0.0543861	0.0525673	0.0505063	0.0482144	0.045702	0.0429787	0.0400536	0.0369349	0.0336309	0.0301491	0.0264969	0.0226813	0.0187091	0.014587	0.0103214	0.00591858	0.00138478
-68	0	0.0264442	0.0363569	0.0432375	0.048419	0.0524303	0.0555487	0.0579424	0.0597234	0.0609715	0.0617457	0.0620921	0.0620472	0.0616408	0.060898	0.0598402	0.0584856	0.0568505	0.0549492	0.0527949	0.0503991	0.0477729	0.0449262	0.0418685	0.0386086	0.0351548	0.0315153	0.0276975	0.023709	0.0195569	0.015248	0.0107891	0.00618677	0.00144753
-67	0	0.0275825	0.0379218	0.0450986	0.0505032	0.0546871	0.0579397	0.0604364	0.0622942	0.0635959	0.0644035	0.0647648	0.0647179	0.0642941	0.0635193	0.0624159	0.061003	0.0592975	0.0573145	0.0550674	0.0525685	0.0498292	0.04686	0.0436707	0.0402704	0.036668	0.0328718	0.0288898	0.0247296	0.0203987	0.0159043	0.0112535	0.00645307	0.00150983
-66	0	0.0287123	0.0394752	0.046946	0.0525719	0.0569273	0.0603131	0.0629121	0.0648459	0.066201	0.0670417	0.0674178	0.067369	0.0669278	0.0661213	0.0649727	0.0635019	0.0617265	0.0596622	0.0573231	0.0547219	0.0518704	0.0487795	0.0454596	0.04192	0.0381701	0.0342183	0.0300732	0.0257426	0.0212343	0.0165558	0.0117144	0.00671741	0.00157168
-65	0	0.0298335	0.0410166	0.048779	0.0546247	0.0591501	0.0626681	0.0653686	0.0673779	0.0687859	0.0696594	0.0700502	0.0699995	0.069541	0.0687031	0.0675096	0.0659814	0.0641367	0.0619918	0.0595613	0.0568586	0.0538957	0.0506842	0.0472346	0.0435569	0.0396605	0.0355544	0.0312474	0.0267477	0.0220634	0.0172022	0.0121718	0.0069797	0.00163305
-64	0	0.0309455	0.0425454	0.0505973	0.0566608	0.0613549	0.065004	0.0678052	0.0698894	0.0713499	0.0722559	0.0726613	0.0726087	0.0721332	0.071264	0.070026	0.0684408	0.0665274	0.0643025	0.0617815	0.0589779	0.0559047	0.0525734	0.0489952	0.0451804	0.0411388	0.0368797	0.0324121	0.0277447	0.0228858	0.0178434	0.0126255	0.00723986	0.00169392
-63	0	0.0320481	0.0440614	0.0524001	0.0586796	0.063541	0.0673201	0.0702211	0.0723796	0.0738921	0.0748304	0.0752502	0.0751958	0.0747033	0.0738031	0.0725211	0.0708794	0.0688978	0.0665937	0.0639828	0.0610793	0.0578966	0.0544467	0.050741	0.0467902	0.0426046	0.0381938	0.033567	0.0287333	0.0237012	0.0184792	0.0130754	0.00749782	0.00175428
-62	0	0.0331409	0.0455638	0.0541869	0.0606806	0.0657077	0.0696158	0.0726156	0.0748477	0.0764118	0.0773822	0.0778163	0.0777599	0.0772507	0.0763198	0.074994	0.0732964	0.0712472	0.0688645	0.0661646	0.0631621	0.0598709	0.0563033	0.0524712	0.0483858	0.0440574	0.0394962	0.0347116	0.0297131	0.0245094	0.0191093	0.0135213	0.0077535	0.0018141
-61	0	0.0342237	0.0470525	0.0559572	0.0626631	0.0678545	0.0718902	0.074988	0.0772931	0.0789083	0.0799103	0.0803586	0.0803004	0.0797745	0.0788132	0.0774441	0.0756911	0.0735749	0.0711144	0.0683262	0.0652257	0.0618269	0.0581428	0.0541855	0.0499666	0.0454968	0.0407865	0.0358457	0.0306838	0.0253102	0.0197336	0.013963	0.00800681	0.00187336
-60	0	0.035296	0.0485267	0.0577105	0.0646265	0.0699805	0.0741427	0.0773376	0.0797149	0.0813807	0.0824141	0.0828764	0.0828164	0.0822741	0.0812827	0.0798707	0.0780627	0.0758802	0.0733426	0.0704671	0.0672694	0.0637641	0.0599645	0.0558833	0.0515322	0.0469223	0.0420645	0.0369688	0.0316452	0.0261032	0.020352	0.0144005	0.00825769	0.00193206
-59	0	0.0363576	0.0499862	0.0594462	0.0665702	0.0720853	0.0763726	0.0796636	0.0821124	0.0838283	0.0848928	0.085369	0.0853072	0.0847486	0.0837273	0.0822729	0.0804105	0.0781624	0.0755484	0.0725864	0.0692926	0.0656819	0.061768	0.057564	0.053082	0.0483336	0.0433296	0.0380807	0.032597	0.0268883	0.0209641	0.0148336	0.00850604	0.00199017
-58	0	0.0374081	0.0514305	0.0611638	0.0684937	0.0741681	0.0785793	0.0819654	0.0844849	0.0862504	0.0873456	0.0878356	0.0877721	0.0871972	0.0861465	0.08465	0.0827338	0.0804208	0.0777313	0.0746837	0.0712947	0.0675796	0.0635527	0.0592273	0.0546158	0.0497301	0.0445816	0.039181	0.0335388	0.0276652	0.0215698	0.0152622	0.00875181	0.00204767
-57	0	0.0384471	0.0528591	0.0628628	0.0703962	0.0762282	0.080762	0.0842422	0.0868317	0.0886462	0.0897719	0.0902755	0.0902101	0.0896193	0.0885394	0.0870014	0.0850319	0.0826547	0.0798905	0.0767582	0.0732751	0.0694568	0.065318	0.0608724	0.0561328	0.0511115	0.0458199	0.0402693	0.0344705	0.0284336	0.0221689	0.0156862	0.00899492	0.00210455
-56	0	0.0394745	0.0542716	0.0645426	0.0722774	0.0782652	0.0829201	0.0864933	0.089152	0.091015	0.0921708	0.0926878	0.0926207	0.0920141	0.0909054	0.0893262	0.0873042	0.0848634	0.0820253	0.0788094	0.0752331	0.0713128	0.0670635	0.0624991	0.0576328	0.0524773	0.0470443	0.0413454	0.0353916	0.0291934	0.0227613	0.0161053	0.00923528	0.00216079
-55	0	0.0404899	0.0556676	0.0662028	0.0741365	0.0802784	0.085053	0.0887181	0.0914451	0.0933561	0.0945416	0.0950719	0.0950031	0.0943809	0.0932437	0.0916239	0.0895498	0.0870462	0.0841352	0.0808365	0.0771683	0.0731472	0.0687885	0.0641067	0.0591153	0.0538271	0.0482544	0.0424089	0.0363019	0.0299444	0.0233468	0.0165196	0.00947283	0.00221637
-54	0	0.0414929	0.0570466	0.0678428	0.075973	0.082267	0.0871599	0.0909158	0.0937105	0.0956687	0.0968836	0.0974271	0.0973566	0.096719	0.0955535	0.0938936	0.0917682	0.0892025	0.0862194	0.082839	0.0790799	0.0749592	0.0704925	0.0656947	0.0605797	0.0551605	0.0494498	0.0434595	0.0372012	0.0306861	0.0239252	0.0169288	0.00970749	0.00227127
-53	0	0.0424833	0.0584082	0.0694621	0.0777864	0.0842307	0.0892404	0.0930859	0.0959472	0.0979522	0.0991961	0.0997526	0.0996804	0.0990275	0.0978343	0.0961347	0.0939586	0.0913317	0.0882773	0.0848163	0.0809675	0.0767484	0.0721751	0.0672628	0.0620256	0.0564771	0.0506301	0.0444968	0.0380892	0.0314186	0.0244962	0.0173329	0.0099392	0.00232549
-52	0	0.0434608	0.0597521	0.0710603	0.0795761	0.0861686	0.0912936	0.0952276	0.0981548	0.100206	0.101478	0.102048	0.101974	0.101306	0.100085	0.0983466	0.0961203	0.0934331	0.0903084	0.0867677	0.0828304	0.0785142	0.0738357	0.0688104	0.0634527	0.0577765	0.051795	0.0455206	0.0389655	0.0321415	0.0250598	0.0177317	0.0101679	0.00237899
-51	0	0.044425	0.0610777	0.0726368	0.0813416	0.0880803	0.093319	0.0973403	0.100332	0.102429	0.10373	0.104312	0.104236	0.103553	0.102306	0.100528	0.0982528	0.0955059	0.092312	0.0886927	0.084668	0.0802561	0.0754738	0.070337	0.0648605	0.0590584	0.0529441	0.0465305	0.03983	0.0328545	0.0256158	0.0181251	0.0103935	0.00243177
-50	0	0.0453757	0.0623848	0.0741912	0.0830822	0.0899652	0.095316	0.0994233	0.102479	0.104621	0.10595	0.106544	0.106467	0.105769	0.104495	0.10268	0.100355	0.0975497	0.0942874	0.0905907	0.0864799	0.0819735	0.0770889	0.0718422	0.0662485	0.0603222	0.0540771	0.0475262	0.0406823	0.0335576	0.026164	0.018513	0.0106159	0.00248381
-49	0	0.0463125	0.0636728	0.075723	0.0847976	0.0918227	0.0972839	0.101476	0.104595	0.106781	0.108137	0.108744	0.108665	0.107953	0.106652	0.1048	0.102427	0.0995638	0.0962341	0.0924611	0.0882654	0.083666	0.0786805	0.0733255	0.0676163	0.0615676	0.0551936	0.0485075	0.0415223	0.0342505	0.0267042	0.0188952	0.0108351	0.00253509
-48	0	0.0472353	0.0649415	0.0772318	0.0864871	0.0936522	0.0992223	0.103498	0.106679	0.108909	0.110292	0.11091	0.11083	0.110104	0.108777	0.106888	0.104468	0.101548	0.0981515	0.0943033	0.090024	0.085333	0.0802482	0.0747864	0.0689635	0.0627943	0.0562933	0.049474	0.0423496	0.0349329	0.0272362	0.0192717	0.0110509	0.0025856
-47	0	0.0481436	0.0661903	0.078717	0.0881503	0.0954532	0.10113	0.105488	0.108731	0.111003	0.112413	0.113043	0.112961	0.112222	0.110869	0.108943	0.106477	0.1035	0.100039	0.0961168	0.0917552	0.086974	0.0817914	0.0762246	0.0702897	0.0640019	0.0573758	0.0504254	0.043164	0.0356047	0.02776	0.0196423	0.0112635	0.00263533
-46	0	0.0490373	0.067419	0.0801782	0.0897867	0.0972251	0.103008	0.107446	0.110749	0.113064	0.114499	0.115142	0.115058	0.114305	0.112927	0.110966	0.108454	0.105422	0.101896	0.0979011	0.0934585	0.0885885	0.0833097	0.0776396	0.0715945	0.06519	0.0584409	0.0513614	0.0439653	0.0362656	0.0282753	0.0200069	0.0114725	0.00268425
-45	0	0.0499161	0.0686272	0.081615	0.0913957	0.0989674	0.104854	0.109372	0.112734	0.11509	0.116551	0.117205	0.11712	0.116353	0.114951	0.112954	0.110397	0.107311	0.103722	0.0996555	0.0951333	0.090176	0.0848027	0.0790309	0.0728775	0.0663582	0.0594882	0.0522818	0.0447531	0.0369155	0.028782	0.0203654	0.0116781	0.00273235
-44	0	0.0507796	0.0698144	0.083027	0.0929768	0.10068	0.106668	0.111264	0.114684	0.117081	0.118567	0.119233	0.119146	0.118366	0.11694	0.114908	0.112307	0.109167	0.105516	0.10138	0.0967791	0.0917361	0.0862697	0.0803981	0.0741383	0.0675062	0.0605173	0.0531863	0.0455274	0.0375541	0.0292799	0.0207177	0.0118802	0.00277962
-43	0	0.0516277	0.0709804	0.0844136	0.0945297	0.102361	0.108449	0.113122	0.1166	0.119036	0.120548	0.121224	0.121136	0.120343	0.118893	0.116827	0.114183	0.110991	0.107279	0.103073	0.0983955	0.0932682	0.0877106	0.0817409	0.0753765	0.0686336	0.061528	0.0540746	0.0462877	0.0381813	0.029769	0.0210637	0.0120786	0.00282604
-42	0	0.0524601	0.0721248	0.0857746	0.0960537	0.104011	0.110197	0.114946	0.118479	0.120955	0.122491	0.123178	0.123089	0.122283	0.12081	0.118711	0.116024	0.11278	0.109008	0.104734	0.0999818	0.0947719	0.0891247	0.0830587	0.0765917	0.0697402	0.06252	0.0549464	0.047034	0.0387969	0.0302489	0.0214033	0.0122733	0.0028716
-41	0	0.0532764	0.0732472	0.0871094	0.0975485	0.10563	0.111912	0.116735	0.120323	0.122838	0.124397	0.125095	0.125005	0.124186	0.12269	0.120558	0.117829	0.114535	0.110705	0.106364	0.101538	0.0962467	0.0905116	0.0843513	0.0777836	0.0708255	0.0634929	0.0558015	0.0477659	0.0394007	0.0307196	0.0217364	0.0124643	0.00291629
-40	0	0.0540766	0.0743473	0.0884177	0.0990135	0.107216	0.113593	0.118488	0.12213	0.124682	0.126266	0.126974	0.126882	0.126051	0.124532	0.122369	0.119599	0.116255	0.112367	0.107962	0.103063	0.0976922	0.091871	0.0856182	0.0789518	0.0718892	0.0644465	0.0566395	0.0484833	0.0399924	0.031181	0.0220629	0.0126515	0.00296009
-39	0	0.0548603	0.0754247	0.089699	0.100448	0.10877	0.115239	0.120205	0.1239	0.126489	0.128096	0.128814	0.128721	0.127878	0.126337	0.124142	0.121332	0.11794	0.113996	0.109526	0.104556	0.099108	0.0932024	0.0868589	0.080096	0.072931	0.0653805	0.0574604	0.0491859	0.040572	0.0316329	0.0223826	0.0128349	0.00300299
-38	0	0.0556272	0.0764792	0.090953	0.101853	0.110291	0.11685	0.121886	0.125632	0.128258	0.129886	0.130615	0.13052	0.129666	0.128103	0.125878	0.123028	0.119589	0.115589	0.111058	0.106018	0.100494	0.0945054	0.0880733	0.0812158	0.0739506	0.0662945	0.0582637	0.0498736	0.0411392	0.0320751	0.0226955	0.0130143	0.00304497
-37	0	0.0563773	0.0775104	0.0921794	0.103226	0.111778	0.118426	0.123529	0.127326	0.129987	0.131638	0.132376	0.13228	0.131414	0.12983	0.127575	0.124687	0.121201	0.117148	0.112555	0.107447	0.101849	0.0957796	0.0892607	0.0823108	0.0749477	0.0671884	0.0590493	0.050546	0.0416939	0.0325076	0.0230015	0.0131898	0.00308603
-36	0	0.0571101	0.0785179	0.0933776	0.104568	0.113231	0.119965	0.125135	0.128981	0.131677	0.133349	0.134097	0.134	0.133122	0.131518	0.129233	0.126308	0.122777	0.118671	0.114018	0.108844	0.103172	0.0970246	0.090421	0.0833808	0.0759219	0.0680618	0.0598168	0.0512031	0.0422359	0.0329302	0.0233005	0.0133612	0.00312614
-35	0	0.0578256	0.0795016	0.0945474	0.105878	0.114649	0.121468	0.126703	0.130597	0.133326	0.135019	0.135777	0.135679	0.13479	0.133166	0.130852	0.12789	0.124315	0.120157	0.115446	0.110208	0.104465	0.0982401	0.0915538	0.0844253	0.076873	0.0689144	0.0605662	0.0518445	0.042765	0.0333427	0.0235924	0.0135286	0.0031653
-34	0	0.0585234	0.080461	0.0956884	0.107156	0.116033	0.122934	0.128232	0.132173	0.134935	0.136649	0.137415	0.137316	0.136417	0.134773	0.132432	0.129434	0.125815	0.121608	0.11684	0.111538	0.105726	0.0994257	0.0926587	0.0854442	0.0778008	0.0697461	0.0612971	0.0524702	0.0432811	0.0337451	0.0238771	0.0136919	0.0032035
-33	0	0.0592034	0.0813959	0.0968002	0.108401	0.117381	0.124363	0.129722	0.133709	0.136503	0.138237	0.139012	0.138911	0.138002	0.136339	0.13397	0.130938	0.127277	0.123021	0.118197	0.112834	0.106954	0.100581	0.0937353	0.086437	0.0787048	0.0705565	0.0620094	0.0530799	0.043784	0.0341372	0.0241546	0.013851	0.00324073
-32	0	0.0598654	0.082306	0.0978826	0.109613	0.118694	0.125753	0.131172	0.135204	0.138029	0.139782	0.140566	0.140465	0.139545	0.137863	0.135468	0.132402	0.1287	0.124396	0.119519	0.114095	0.10815	0.101706	0.0947834	0.0874035	0.0795848	0.0713454	0.0627027	0.0536734	0.0442735	0.0345189	0.0244247	0.0140058	0.00327696
-31	0	0.0605091	0.0831911	0.0989352	0.110791	0.11997	0.127105	0.132583	0.136658	0.139514	0.141285	0.142078	0.141975	0.141045	0.139346	0.136925	0.133826	0.130084	0.125734	0.120804	0.115322	0.109313	0.102799	0.0958026	0.0883434	0.0804406	0.0721126	0.063377	0.0542505	0.0447496	0.0348901	0.0246873	0.0141564	0.0033122
-30	0	0.0611345	0.0840508	0.0999576	0.111936	0.12121	0.128419	0.133953	0.13807	0.140955	0.142745	0.143546	0.143442	0.142503	0.140786	0.13834	0.135208	0.131428	0.127033	0.122053	0.116514	0.110443	0.103862	0.0967927	0.0892563	0.0812719	0.0728578	0.0640319	0.0548112	0.0452121	0.0352506	0.0249424	0.0143027	0.00334643
-29	0	0.0617411	0.0848849	0.10095	0.113047	0.122413	0.129693	0.135282	0.13944	0.142354	0.144162	0.144971	0.144866	0.143917	0.142183	0.139713	0.13655	0.132733	0.128294	0.123264	0.11767	0.111539	0.104892	0.0977532	0.0901421	0.0820784	0.0735809	0.0646674	0.0553551	0.0456607	0.0356004	0.02519	0.0144447	0.00337964
-28	0	0.062329	0.0856931	0.101911	0.114124	0.123578	0.130928	0.13657	0.140768	0.14371	0.145535	0.146351	0.146245	0.145287	0.143537	0.141043	0.13785	0.133997	0.129515	0.124437	0.118791	0.112601	0.105891	0.098684	0.0910004	0.0828599	0.0742815	0.0652831	0.0558822	0.0460955	0.0359394	0.0254298	0.0145822	0.00341182
-27	0	0.0628979	0.0864753	0.102841	0.115165	0.124706	0.132123	0.137817	0.142053	0.145021	0.146863	0.147687	0.14758	0.146613	0.144847	0.142331	0.139109	0.13522	0.130697	0.125573	0.119875	0.113628	0.106858	0.0995847	0.091831	0.0836162	0.0749595	0.065879	0.0563922	0.0465162	0.0362675	0.0256619	0.0147153	0.00344296
-26	0	0.0634477	0.0872311	0.10374	0.116172	0.125796	0.133278	0.139021	0.143295	0.146289	0.148147	0.148978	0.14887	0.147895	0.146113	0.143575	0.140324	0.136401	0.13184	0.126671	0.120923	0.114622	0.107792	0.100455	0.0926336	0.084347	0.0756146	0.0664547	0.0568851	0.0469228	0.0365844	0.0258862	0.0148439	0.00347305
-25	0	0.0639781	0.0879603	0.104607	0.117143	0.126848	0.134392	0.140183	0.144492	0.147512	0.149385	0.150223	0.150114	0.149131	0.147334	0.144775	0.141498	0.137542	0.132942	0.12773	0.121934	0.11558	0.108693	0.101295	0.093408	0.0850521	0.0762467	0.0670103	0.0573606	0.0473151	0.0368903	0.0261026	0.014968	0.00350209
-24	0	0.064489	0.0886628	0.105442	0.118078	0.127861	0.135465	0.141303	0.145646	0.14869	0.150578	0.151423	0.151313	0.150322	0.148511	0.145931	0.142628	0.13864	0.134004	0.12875	0.122907	0.116503	0.109561	0.102104	0.0941539	0.0857314	0.0768556	0.0675454	0.0578187	0.0476929	0.0371849	0.0263111	0.0150875	0.00353005
-23	0	0.0649803	0.0893382	0.106246	0.118978	0.128835	0.136497	0.142379	0.146756	0.149823	0.151725	0.152576	0.152466	0.151467	0.149642	0.147043	0.143714	0.139696	0.135024	0.129731	0.123844	0.11739	0.110395	0.102882	0.0948712	0.0863845	0.0774411	0.06806	0.0582592	0.0480562	0.0374682	0.0265115	0.0152025	0.00355694
-22	0	0.0654517	0.0899864	0.107017	0.119841	0.12977	0.137488	0.143412	0.147821	0.15091	0.152826	0.153683	0.153572	0.152566	0.150728	0.14811	0.144757	0.14071	0.136004	0.130672	0.124742	0.118242	0.111196	0.103628	0.0955596	0.0870113	0.078003	0.0685538	0.0586819	0.0484049	0.03774	0.0267039	0.0153128	0.00358275
-21	0	0.0659033	0.0906072	0.107755	0.120668	0.130665	0.138436	0.144402	0.14884	0.151951	0.15388	0.154744	0.154632	0.153619	0.151768	0.149131	0.145756	0.141681	0.136942	0.131573	0.125603	0.119058	0.111963	0.104343	0.0962188	0.0876115	0.0785412	0.0690268	0.0590867	0.0487389	0.0380004	0.0268881	0.0154184	0.00360747
-20	0	0.0663348	0.0912004	0.10846	0.121458	0.13152	0.139343	0.145347	0.149815	0.152946	0.154888	0.155757	0.155644	0.154625	0.152761	0.150108	0.14671	0.142608	0.137839	0.132435	0.126425	0.119837	0.112696	0.105026	0.0968488	0.0881851	0.0790554	0.0694787	0.0594736	0.049058	0.0382492	0.0270641	0.0155194	0.00363109
-19	0	0.066746	0.0917659	0.109133	0.122211	0.132336	0.140207	0.146248	0.150744	0.153894	0.155848	0.156722	0.156609	0.155583	0.153709	0.151038	0.147619	0.143492	0.138694	0.133256	0.127209	0.12058	0.113395	0.105677	0.0974492	0.0887319	0.0795455	0.0699095	0.0598423	0.0493621	0.0384863	0.0272319	0.0156156	0.0036536
-18	0	0.067137	0.0923033	0.109772	0.122927	0.133111	0.141028	0.147105	0.151627	0.154795	0.156761	0.15764	0.157526	0.156495	0.154609	0.151923	0.148484	0.144333	0.139506	0.134036	0.127954	0.121286	0.114059	0.106296	0.09802	0.0892516	0.0800114	0.0703189	0.0601928	0.0496512	0.0387117	0.0273914	0.0157071	0.003675
-17	0	0.0675074	0.0928127	0.110378	0.123605	0.133845	0.141806	0.147917	0.152463	0.155649	0.157626	0.15851	0.158396	0.157358	0.155462	0.152761	0.149303	0.145129	0.140276	0.134776	0.12866	0.121956	0.114689	0.106883	0.0985609	0.0897441	0.0804529	0.070707	0.060525	0.0499252	0.0389253	0.0275426	0.0157937	0.00369528
-16	0	0.0678574	0.0932938	0.11095	0.124246	0.134539	0.142541	0.148683	0.153254	0.156456	0.158443	0.159332	0.159217	0.158174	0.156268	0.153553	0.150077	0.145881	0.141003	0.135475	0.129327	0.122588	0.115283	0.107437	0.0990718	0.0902093	0.08087	0.0710735	0.0608387	0.050184	0.0391271	0.0276853	0.0158756	0.00371443
-15	0	0.0681866	0.0937465	0.111488	0.124849	0.135192	0.143233	0.149405	0.153997	0.157215	0.159212	0.160105	0.159989	0.158941	0.157026	0.154298	0.150805	0.146589	0.141687	0.136132	0.129955	0.123183	0.115843	0.107958	0.0995525	0.090647	0.0812623	0.0714183	0.0611339	0.0504275	0.039317	0.0278197	0.0159526	0.00373246
-14	0	0.0684951	0.0941706	0.111993	0.125414	0.135804	0.143881	0.150081	0.154694	0.157927	0.159932	0.160829	0.160713	0.15966	0.157736	0.154996	0.151488	0.147253	0.142328	0.136748	0.130542	0.12374	0.116367	0.108447	0.100003	0.0910571	0.08163	0.0717414	0.0614105	0.0506556	0.0394948	0.0279455	0.0160248	0.00374934
-13	0	0.0687827	0.094566	0.112463	0.12594	0.136374	0.144485	0.150711	0.155344	0.15859	0.160604	0.161505	0.161388	0.160331	0.158399	0.155647	0.152124	0.147871	0.142926	0.137322	0.131091	0.12426	0.116855	0.108902	0.100423	0.0914394	0.0819728	0.0720427	0.0616683	0.0508683	0.0396607	0.0280629	0.0160921	0.00376509
-12	0	0.0690494	0.0949326	0.112899	0.126429	0.136903	0.145045	0.151295	0.155946	0.159205	0.161226	0.162131	0.162013	0.160952	0.159013	0.156251	0.152714	0.148444	0.14348	0.137854	0.131599	0.124741	0.117308	0.109324	0.100812	0.0917939	0.0822906	0.072322	0.0619074	0.0510656	0.0398144	0.0281717	0.0161545	0.00377968
-11	0	0.069295	0.0952703	0.1133	0.126878	0.13739	0.145561	0.151833	0.156501	0.159771	0.1618	0.162708	0.16259	0.161525	0.159579	0.156806	0.153257	0.148972	0.14399	0.138345	0.132067	0.125185	0.117726	0.109713	0.101171	0.0921205	0.0825833	0.0725792	0.0621277	0.0512472	0.0399561	0.0282719	0.0162119	0.00379313
-10	0	0.0695195	0.095579	0.113668	0.127289	0.137835	0.146033	0.152325	0.157008	0.160289	0.162324	0.163235	0.163117	0.162048	0.160096	0.157315	0.153753	0.149455	0.144457	0.138793	0.132495	0.125591	0.118107	0.110069	0.101499	0.092419	0.0828509	0.0728144	0.0623289	0.0514133	0.0400855	0.0283635	0.0162645	0.00380542
-9	0	0.0697229	0.0958586	0.114	0.127662	0.138238	0.14646	0.152771	0.157467	0.160757	0.162799	0.163712	0.163594	0.162522	0.160564	0.157775	0.154203	0.149892	0.144879	0.139199	0.132882	0.125958	0.118453	0.110391	0.101795	0.0926893	0.0830932	0.0730274	0.0625113	0.0515636	0.0402028	0.0284465	0.016312	0.00381655
-8	0	0.069905	0.096109	0.114298	0.127995	0.138599	0.146842	0.15317	0.157878	0.161177	0.163224	0.16414	0.164021	0.162947	0.160983	0.158187	0.154606	0.150284	0.145258	0.139563	0.133229	0.126287	0.118762	0.110679	0.102061	0.0929314	0.0833102	0.0732181	0.0626745	0.0516983	0.0403078	0.0285208	0.0163546	0.00382652
-7	0	0.0700658	0.0963301	0.114561	0.12829	0.138918	0.14718	0.153522	0.158241	0.161548	0.1636	0.164517	0.164398	0.163322	0.161354	0.158551	0.154962	0.150629	0.145592	0.139884	0.133536	0.126578	0.119035	0.110933	0.102296	0.0931452	0.0835019	0.0733866	0.0628187	0.0518173	0.0404005	0.0285864	0.0163923	0.00383532
-6	0	0.0702053	0.0965218	0.114789	0.128545	0.139194	0.147473	0.153828	0.158556	0.16187	0.163925	0.164845	0.164726	0.163647	0.161675	0.158866	0.15527	0.150929	0.145882	0.140162	0.133802	0.12683	0.119272	0.111154	0.1025	0.0933306	0.0836681	0.0735326	0.0629438	0.0519204	0.0404809	0.0286433	0.0164249	0.00384296
-5	0	0.0703234	0.0966842	0.114982	0.128761	0.139428	0.147721	0.154087	0.158823	0.162142	0.164201	0.165122	0.165003	0.163922	0.161947	0.159133	0.155531	0.151183	0.146127	0.140398	0.134027	0.127043	0.119473	0.111341	0.102672	0.0934876	0.0838088	0.0736563	0.0630496	0.0520077	0.040549	0.0286914	0.0164525	0.00384942
-4	0	0.07042	0.0968171	0.11514	0.128938	0.13962	0.147924	0.154298	0.159041	0.162365	0.164427	0.165349	0.165229	0.164147	0.162169	0.159352	0.155745	0.151391	0.146328	0.140591	0.134211	0.127218	0.119637	0.111494	0.102813	0.0936161	0.083924	0.0737576	0.0631363	0.0520792	0.0406048	0.0287309	0.0164751	0.00385471
-3	0	0.0704952	0.0969205	0.115263	0.129076	0.139769	0.148082	0.154463	0.159211	0.162538	0.164602	0.165526	0.165406	0.164323	0.162343	0.159522	0.155911	0.151552	0.146484	0.140741	0.134354	0.127353	0.119765	0.111613	0.102923	0.0937161	0.0840137	0.0738364	0.0632037	0.0521348	0.0406481	0.0287616	0.0164927	0.00385883
-2	0	0.070549	0.0969944	0.115351	0.129174	0.139876	0.148195	0.154581	0.159333	0.162662	0.164728	0.165652	0.165532	0.164448	0.162466	0.159644	0.15603	0.151668	0.146596	0.140848	0.134457	0.12745	0.119856	0.111698	0.103002	0.0937875	0.0840777	0.0738926	0.0632519	0.0521746	0.0406791	0.0287835	0.0165053	0.00386177
-1	0	0.0705812	0.0970387	0.115403	0.129233	0.13994	0.148263	0.154652	0.159405	0.162737	0.164803	0.165728	0.165608	0.164523	0.162541	0.159717	0.156102	0.151737	0.146663	0.140913	0.134518	0.127509	0.119911	0.11175	0.103049	0.0938304	0.0841162	0.0739264	0.0632808	0.0521984	0.0406977	0.0287967	0.0165129	0.00386354
0	0	0.070592	0.0970535	0.115421	0.129253	0.139961	0.148285	0.154675	0.15943	0.162761	0.164828	0.165753	0.165633	0.164548	0.162565	0.159741	0.156125	0.15176	0.146685	0.140934	0.134539	0.127528	0.119929	0.111767	0.103064	0.0938447	0.084129	0.0739377	0.0632905	0.0522064	0.0407039	0.028801	0.0165154	0.00386412
1	0	0.0705812	0.0970387	0.115403	0.129233	0.13994	0.148263	0.154652	0.159405	0.162737	0.164803	0.165728	0.165608	0.164523	0.162541	0.159717	0.156102	0.151737	0.146663	0.140913	0.134518	0.127509	0.119911	0.11175	0.103049	0.0938304	0.0841162	0.0739264	0.0632808	0.0521984	0.0406977	0.0287967	0.0165129	0.00386354
2	0	0.070549	0.0969944	0.115351	0.129174	0.139876	0.148195	0.154581	0.159333	0.162662	0.164728	0.165652	0.165532	0.164448	0.162466	0.159644	0.15603	0.151668	0.146596	0.140848	0.134457	0.12745	0.119856	0.111698	0.103002	0.0937875	0.0840777	0.0738926	0.0632519	0.0521746	0.0406791	0.0287835	0.0165053	0.00386177
3	0	0.0704952	0.0969205	0.115263	0.129076	0.139769	0.148082	0.154463	0.159211	0.162538	0.164602	0.165526	0.165406	0.164323	0.162343	0.159522	0.155911	0.151552	0.146484	0.140741	0.134354	0.127353	0.119765	0.111613	0.102923	0.0937161	0.0840137	0.0738364	0.0632037	0.0521348	0.0406481	0.0287616	0.0164927	0.00385883
4	0	0.07042	0.0968171	0.11514	0.128938	0.13962	0.147924	0.154298	0.159041	0.162365	0.164427	0.165349	0.165229	0.164147	0.162169	0.159352	0.155745	0.151391	0.146328	0.140591	0.134211	0.127218	0.119637	0.111494	0.102813	0.0936161	0.083924	0.0737576	0.0631363	0.0520792	0.0406048	0.0287309	0.0164751	0.00385471
5	0	0.0703234	0.0966842	0.114982	0.128761	0.139428	0.147721	0.154087	0.158823	0.162142	0.164201	0.165122	0.165003	0.163922	0.161947	0.159133	0.155531	0.151183	0.146127	0.140398	0.134027	0.127043	0.119473	0.111341	0.102672	0.0934876	0.0838088	0.0736563	0.0630496	0.0520077	0.040549	0.0286914	0.0164525	0.00384942
6	0	0.0702053	0.0965218	0.114789	0.128545	0.139194	0.147473	0.153828	0.158556	0.16187	0.163925	0.164845	0.164726	0.163647	0.161675	0.158866	0.15527	0.150929	0.145882	0.140162	0.133802	0.12683	0.119272	0.111154	0.1025	0.0933306	0.0836681	0.0735326	0.0629438	0.0519204	0.0404809	0.0286433	0.0164249	0.00384296
7	0	0.0700658	0.0963301	0.114561	0.12829	0.138918	0.14718	0.153522	0.158241	0.161548	0.1636	0.164517	0.164398	0.163322	0.161354	0.158551	0.154962	0.150629	0.145592	0.139884	0.133536	0.126578	0.119035	0.110933	0.102296	0.0931452	0.0835019	0.0733866	0.0628187	0.0518173	0.0404005	0.0285864	0.0163923	0.00383532
8	0	0.069905	0.096109	0.114298	0.127995	0.138599	0.146842	0.15317	0.157878	0.161177	0.163224	0.16414	0.164021	0.162947	0.160983	0.158187	0.154606	0.150284	0.145258	0.139563	0.133229	0.126287	0.118762	0.110679	0.102061	0.0929314	0.0833102	0.0732181	0.0626745	0.0516983	0.0403078	0.0285208	0.0163546	0.00382652
9	0	0.0697229	0.0958586	0.114	0.127662	0.138238	0.14646	0.152771	0.157467	0.160757	0.162799	0.163712	0.163594	0.162522	0.160564	0.157775	0.154203	0.149892	0.144879	0.139199	0.132882	0.125958	0.118453	0.110391	0.101795	0.0926893	0.0830932	0.0730274	0.0625113	0.0515636	0.0402028	0.0284465	0.016312	0.00381655
10	0	0.0695195	0.095579	0.113668	0.127289	0.137835	0.146033	0.152325	0.157008	0.160289	0.162324	0.163235	0.163117	0.162048	0.160096	0.157315	0.153753	0.149455	0.144457	0.138793	0.132495	0.125591	0.118107	0.110069	0.101499	0.092419	0.0828509	0.0728144	0.0623289	0.0514133	0.0400855	0.0283635	0.0162645	0.00380542
11	0	0.069295	0.0952703	0.1133	0.126878	0.13739	0.145561	0.151833	0.156501	0.159771	0.1618	0.162708	0.16259	0.161525	0.159579	0.156806	0.153257	0.148972	0.14399	0.138345	0.132067	0.125185	0.117726	0.109713	0.101171	0.0921205	0.0825833	0.0725792	0.0621277	0.0512472	0.0399561	0.0282719	0.0162119	0.00379313
12	0	0.0690494	0.0949326	0.112899	0.126429	0.136903	0.145045	0.151295	0.155946	0.159205	0.161226	0.162131	0.162013	0.160952	0.159013	0.156251	0.152714	0.148444	0.14348	0.137854	0.131599	0.124741	0.117308	0.109324	0.100812	0.0917939	0.0822906	0.072322	0.0619074	0.0510656	0.0398144	0.0281717	0.0161545	0.00377968
13	0	0.0687827	0.094566	0.112463	0.12594	0.136374	0.144485	0.150711	0.155344	0.15859	0.160604	0.161505	0.161388	0.160331	0.158399	0.155647	0.152124	0.147871	0.142926	0.137322	0.131091	0.12426	0.116855	0.108902	0.100423	0.0914394	0.0819728	0.0720427	0.0616683	0.0508683	0.0396607	0.0280629	0.0160921	0.00376509
14	0	0.0684951	0.0941706	0.111993	0.125414	0.135804	0.143881	0.150081	0.154694	0.157927	0.159932	0.160829	0.160713	0.15966	0.157736	0.154996	0.151488	0.147253	0.142328	0.136748	0.130542	0.12374	0.116367	0.108447	0.100003	0.0910571	0.08163	0.0717414	0.0614105	0.0506556	0.0394948	0.0279455	0.0160248	0.00374934
15	0	0.0681866	0.0937465	0.111488	0.124849	0.135192	0.143233	0.149405	0.153997	0.157215	0.159212	0.160105	0.159989	0.158941	0.157026	0.154298	0.150805	0.146589	0.141687	0.136132	0.129955	0.123183	0.115843	0.107958	0.0995525	0.090647	0.0812623	0.0714183	0.0611339	0.0504275	0.039317	0.0278197	0.0159526	0.00373246
16	0	0.0678574	0.0932938	0.11095	0.124246	0.134539	0.142541	0.148683	0.153254	0.156456	0.158443	0.159332	0.159217	0.158174	0.156268	0.153553	0.150077	0.145881	0.141003	0.135475	0.129327	0.122588	0.115283	0.107437	0.0990718	0.0902093	0.08087	0.0710735	0.0608387	0.050184	0.0391271	0.0276853	0.0158756	0.00371443
17	0	0.0675074	0.0928127	0.110378	0.123605	0.133845	0.141806	0.147917	0.152463	0.155649	0.157626	0.15851	0.158396	0.157358	0.155462	0.152761	0.149303	0.145129	0.140276	0.134776	0.12866	0.121956	0.114689	0.106883	0.0985609	0.0897441	0.0804529	0.070707	0.060525	0.0499252	0.0389253	0.0275426	0.0157937	0.00369528
18	0	0.067137	0.0923033	0.109772	0.122927	0.133111	0.141028	0.147105	0.151627	0.154795	0.156761	0.15764	0.157526	0.156495	0.154609	0.151923	0.148484	0.144333	0.139506	0.134036	0.127954	0.121286	0.114059	0.106296	0.09802	0.0892516	0.0800114	0.0703189	0.0601928	0.0496512	0.0387117	0.0273914	0.0157071	0.003675
19	0	0.066746	0.0917659	0.109133	0.122211	0.132336	0.140207	0.146248	0.150744	0.153894	0.155848	0.156722	0.156609	0.155583	0.153709	0.151038	0.147619	0.143492	0.138694	0.133256	0.127209	0.12058	0.113395	0.105677	0.0974492	0.0887319	0.0795455	0.0699095	0.0598423	0.0493621	0.0384863	0.0272319	0.0156156	0.0036536
20	0	0.0663348	0.0912004	0.10846	0.121458	0.13152	0.139343	0.145347	0.149815	0.152946	0.154888	0.155757	0.155644	0.154625	0.152761	0.150108	0.14671	0.142608	0.137839	0.132435	0.126425	0.119837	0.112696	0.105026	0.0968488	0.0881851	0.0790554	0.0694787	0.0594736	0.049058	0.0382492	0.0270641	0.0155194	0.00363109
21	0	0.0659033	0.0906072	0.107755	0.120668	0.130665	0.138436	0.144402	0.14884	0.151951	0.15388	0.154744	0.154632	0.153619	0.151768	0.149131	0.145756	0.141681	0.136942	0.131573	0.125603	0.119058	0.111963	0.104343	0.0962188	0.0876115	0.0785412	0.0690268	0.0590867	0.0487389	0.0380004	0.0268881	0.0154184	0.00360747
22	0	0.0654517	0.0899864	0.107017	0.119841	0.12977	0.137488	0.143412	0.147821	0.15091	0.152826	0.153683	0.153572	0.152566	0.150728	0.14811	0.144757	0.14071	0.136004	0.130672	0.124742	0.118242	0.111196	0.103628	0.0955596	0.0870113	0.078003	0.0685538	0.0586819	0.0484049	0.03774	0.0267039	0.0153128	0.00358275
23	0	0.0649803	0.0893382	0.106246	0.118978	0.128835	0.136497	0.142379	0.146756	0.149823	0.151725	0.152576	0.152466	0.151467	0.149642	0.147043	0.143714	0.139696	0.135024	0.129731	0.123844	0.11739	0.110395	0.102882	0.0948712	0.0863845	0.0774411	0.06806	0.0582592	0.0480562	0.0374682	0.0265115	0.0152025	0.00355694
24	0	0.064489	0.0886628	0.105442	0.118078	0.127861	0.135465	0.141303	0.145646	0.14869	0.150578	0.151423	0.151313	0.150322	0.148511	0.145931	0.142628	0.13864	0.134004	0.12875	0.122907	0.116503	0.109561	0.102104	0.0941539	0.0857314	0.0768556	0.0675454	0.0578187	0.0476929	0.0371849	0.0263111	0.0150875	0.00353005
25	0	0.0639781	0.0879603	0.104607	0.117143	0.126848	0.134392	0.140183	0.144492	0.147512	0.149385	0.150223	0.150114	0.149131	0.147334	0.144775	0.141498	0.137542	0.132942	0.12773	0.121934	0.11558	0.108693	0.101295	0.093408	0.0850521	0.0762467	0.0670103	0.0573606	0.0473151	0.0368903	0.0261026	0.014968	0.00350209
26	0	0.0634477	0.0872311	0.10374	0.116172	0.125796	0.133278	0.139021	0.143295	0.146289	0.148147	0.148978	0.14887	0.147895	0.146113	0.143575	0.140324	0.136401	0.13184	0.126671	0.120923	0.114622	0.107792	0.100455	0.0926336	0.084347	0.0756146	0.0664547	0.0568851	0.0469228	0.0365844	0.0258862	0.0148439	0.00347305
27	0	0.0628979	0.0864753	0.102841	0.115165	0.124706	0.132123	0.137817	0.142053	0.145021	0.146863	0.147687	0.14758	0.146613	0.144847	0.142331	0.139109	0.13522	0.130697	0.125573	0.119875	0.113628	0.106858	0.0995847	0.091831	0.0836162	0.0749595	0.065879	0.0563922	0.0465162	0.0362675	0.0256619	0.0147153	0.00344296
28	0	0.062329	0.0856931	0.101911	0.114124	0.123578	0.130928	0.13657	0.140768	0.14371	0.145535	0.146351	0.146245	0.145287	0.143537	0.141043	0.13785	0.133997	0.129515	0.124437	0.118791	0.112601	0.105891	0.098684	0.0910004	0.0828599	0.0742815	0.0652831	0.0558822	0.0460955	0.0359394	0.0254298	0.0145822	0.00341182
29	0	0.0617411	0.0848849	0.10095	0.113047	0.122413	0.129693	0.135282	0.13944	0.142354	0.144162	0.144971	0.144866	0.143917	0.142183	0.139713	0.13655	0.132733	0.128294	0.123264	0.11767	0.111539	0.104892	0.0977532	0.0901421	0.0820784	0.0735809	0.0646674	0.0553551	0.0456607	0.0356004	0.02519	0.0144447	0.00337964
30	0	0.0611345	0.0840508	0.0999576	0.111936	0.12121	0.128419	0.133953	0.13807	0.140955	0.142745	0.143546	0.143442	0.142503	0.140786	0.13834	0.135208	0.131428	0.127033	0.122053	0.116514	0.110443	0.103862	0.0967927	0.0892563	0.0812719	0.0728578	0.0640319	0.0548112	0.0452121	0.0352506	0.0249424	0.0143027	0.00334643
31	0	0.0605091	0.0831911	0.0989352	0.110791	0.11997	0.127105	0.132583	0.136658	0.139514	0.141285	0.142078	0.141975	0.141045	0.139346	0.136925	0.133826	0.130084	0.125734	0.120804	0.115322	0.109313	0.102799	0.0958026	0.0883434	0.0804406	0.0721126	0.063377	0.0542505	0.0447496	0.0348901	0.0246873	0.0141564	0.0033122
32	0	0.0598654	0.082306	0.0978826	0.109613	0.118694	0.125753	0.131172	0.135204	0.138029	0.139782	0.140566	0.140465	0.139545	0.137863	0.135468	0.132402	0.1287	0.124396	0.119519	0.114095	0.10815	0.101706	0.0947834	0.0874035	0.0795848	0.0713454	0.0627027	0.0536734	0.0442735	0.0345189	0.0244247	0.0140058	0.00327696
33	0	0.0592034	0.0813959	0.0968002	0.108401	0.117381	0.124363	0.129722	0.133709	0.136503	0.138237	0.139012	0.138911	0.138002	0.136339	0.13397	0.130938	0.127277	0.123021	0.118197	0.112834	0.106954	0.100581	0.0937353	0.086437	0.0787048	0.0705565	0.0620094	0.0530799	0.043784	0.0341372	0.0241546	0.013851	0.00324073
34	0	0.0585234	0.080461	0.0956884	0.107156	0.116033	0.122934	0.128232	0.132173	0.134935	0.136649	0.137415	0.137316	0.136417	0.134773	0.132432	0.129434	0.125815	0.121608	0.11684	0.111538	0.105726	0.0994257	0.0926587	0.0854442	0.0778008	0.0697461	0.0612971	0.0524702	0.0432811	0.0337451	0.0238771	0.0136919	0.0032035
35	0	0.0578256	0.0795016	0.0945474	0.105878	0.114649	0.121468	0.126703	0.130597	0.133326	0.135019	0.135777	0.135679	0.13479	0.133166	0.130852	0.12789	0.124315	0.120157	0.115446	0.110208	0.104465	0.0982401	0.0915538	0.0844253	0.076873	0.0689144	0.0605662	0.0518445	0.042765	0.0333427	0.0235924	0.0135286	0.0031653
36	0	0.0571101	0.0785179	0.0933776	0.104568	0.113231	0.119965	0.125135	0.128981	0.131677	0.133349	0.134097	0.134	0.133122	0.131518	0.129233	0.126308	0.122777	0.118671	0.114018	0.108844	0.103172	0.0970246	0.090421	0.0833808	0.0759219	0.0680618	0.0598168	0.0512031	0.0422359	0.0329302	0.0233005	0.0133612	0.00312614
37	0	0.0563773	0.0775104	0.0921794	0.103226	0.111778	0.118426	0.123529	0.127326	0.129987	0.131638	0.132376	0.13228	0.131414	0.12983	0.127575	0.124687	0.121201	0.117148	0.112555	0.107447	0.101849	0.0957796	0.0892607	0.0823108	0.0749477	0.0671884	0.0590493	0.050546	0.0416939	0.0325076	0.0230015	0.0131898	0.00308603
38	0	0.0556272	0.0764792	0.090953	0.101853	0.110291	0.11685	0.121886	0.125632	0.128258	0.129886	0.130615	0.13052	0.129666	0.128103	0.125878	0.123028	0.119589	0.115589	0.111058	0.106018	0.100494	0.0945054	0.0880733	0.0812158	0.0739506	0.0662945	0.0582637	0.0498736	0.0411392	0.0320751	0.0226955	0.0130143	0.00304497
39	0	0.0548603	0.0754247	0.089699	0.100448	0.10877	0.115239	0.120205	0.1239	0.126489	0.128096	0.128814	0.128721	0.127878	0.126337	0.124142	0.121332	0.11794	0.113996	0.109526	0.104556	0.099108	0.0932024	0.0868589	0.080096	0.072931	0.0653805	0.0574604	0.0491859	0.040572	0.0316329	0.0223826	0.0128349	0.00300299
40	0	0.0540766	0.0743473	0.0884177	0.0990135	0.107216	0.113593	0.118488	0.12213	0.124682	0.126266	0.126974	0.126882	0.126051	0.124532	0.122369	0.119599	0.116255	0.112367	0.107962	0.103063	0.0976922	0.091871	0.0856182	0.0789518	0.0718892	0.0644465	0.0566395	0.0484833	0.0399924	0.031181	0.0220629	0.0126515	0.00296009
41	0	0.0532764	0.0732472	0.0871094	0.0975485	0.10563	0.111912	0.116735	0.120323	0.122838	0.124397	0.125095	0.125005	0.124186	0.12269	0.120558	0.117829	0.114535	0.110705	0.106364	0.101538	0.0962467	0.0905116	0.0843513	0.0777836	0.0708255	0.0634929	0.0558015	0.0477659	0.0394007	0.0307196	0.0217364	0.0124643	0.00291629
42	0	0.0524601	0.0721248	0.0857746	0.0960537	0.104011	0.110197	0.114946	0.118479	0.120955	0.122491	0.123178	0.123089	0.122283	0.12081	0.118711	0.116024	0.11278	0.109008	0.104734	0.0999818	0.0947719	0.0891247	0.0830587	0.0765917	0.0697402	0.06252	0.0549464	0.047034	0.0387969	0.0302489	0.0214033	0.0122733	0.0028716
43	0	0.0516277	0.0709804	0.0844136	0.0945297	0.102361	0.108449	0.113122	0.1166	0.119036	0.120548	0.121224	0.121136	0.120343	0.118893	0.116827	0.114183	0.110991	0.107279	0.103073	0.0983955	0.0932682	0.0877106	0.0817409	0.0753765	0.0686336	0.061528	0.0540746	0.0462877	0.0381813	0.029769	0.0210637	0.0120786	0.00282604
44	0	0.0507796	0.0698144	0.083027	0.0929768	0.10068	0.106668	0.111264	0.114684	0.117081	0.118567	0.119233	0.119146	0.118366	0.11694	0.114908	0.112307	0.109167	0.105516	0.10138	0.0967791	0.0917361	0.0862697	0.0803981	0.0741383	0.0675062	0.0605173	0.0531863	0.0455274	0.0375541	0.0292799	0.0207177	0.0118802	0.00277962
45	0	0.0499161	0.0686272	0.081615	0.0913957	0.0989674	0.104854	0.109372	0.112734	0.11509	0.116551	0.117205	0.11712	0.116353	0.114951	0.112954	0.110397	0.107311	0.103722	0.0996555	0.0951333	0.090176	0.0848027	0.0790309	0.0728775	0.0663582	0.0594882	0.0522818	0.0447531	0.0369155	0.028782	0.0203654	0.0116781	0.00273235
46	0	0.0490373	0.067419	0.0801782	0.0897867	0.0972251	0.103008	0.107446	0.110749	0.113064	0.114499	0.115142	0.115058	0.114305	0.112927	0.110966	0.108454	0.105422	0.101896	0.0979011	0.0934585	0.0885885	0.0833097	0.0776396	0.0715945	0.06519	0.0584409	0.0513614	0.0439653	0.0362656	0.0282753	0.0200069	0.0114725	0.00268425
47	0	0.0481436	0.0661903	0.078717	0.0881503	0.0954532	0.10113	0.105488	0.108731	0.111003	0.112413	0.113043	0.112961	0.112222	0.110869	0.108943	0.106477	0.1035	0.100039	0.0961168	0.0917552	0.086974	0.0817914	0.0762246	0.0702897	0.0640019	0.0573758	0.0504254	0.043164	0.0356047	0.02776	0.0196423	0.0112635	0.00263533
48	0	0.0472353	0.0649415	0.0772318	0.0864871	0.0936522	0.0992223	0.103498	0.106679	0.108909	0.110292	0.11091	0.11083	0.110104	0.108777	0.106888	0.104468	0.101548	0.0981515	0.0943033	0.090024	0.085333	0.0802482	0.0747864	0.0689635	0.0627943	0.0562933	0.049474	0.0423496	0.0349329	0.0272362	0.0192717	0.0110509	0.0025856
49	0	0.0463125	0.0636728	0.075723	0.0847976	0.0918227	0.0972839	0.101476	0.104595	0.106781	0.108137	0.108744	0.108665	0.107953	0.106652	0.1048	0.102427	0.0995638	0.0962341	0.0924611	0.0882654	0.083666	0.0786805	0.0733255	0.0676163	0.0615676	0.0551936	0.0485075	0.0415223	0.0342505	0.0267042	0.0188952	0.0108351	0.00253509
50	0	0.0453757	0.0623848	0.0741912	0.0830822	0.0899652	0.095316	0.0994233	0.102479	0.104621	0.10595	0.106544	0.106467	0.105769	0.104495	0.10268	0.100355	0.0975497	0.0942874	0.0905907	0.0864799	0.0819735	0.0770889	0.0718422	0.0662485	0.0603222	0.0540771	0.0475262	0.0406823	0.0335576	0.026164	0.018513	0.0106159	0.00248381
51	0	0.044425	0.0610777	0.0726368	0.0813416	0.0880803	0.093319	0.0973403	0.100332	0.102429	0.10373	0.104312	0.104236	0.103553	0.102306	0.100528	0.0982528	0.0955059	0.092312	0.0886927	0.084668	0.0802561	0.0754738	0.070337	0.0648605	0.0590584	0.0529441	0.0465305	0.03983	0.0328545	0.0256158	0.0181251	0.0103935	0.00243177
52	0	0.0434608	0.0597521	0.0710603	0.0795761	0.0861686	0.0912936	0.0952276	0.0981548	0.100206	0.101478	0.102048	0.101974	0.101306	0.100085	0.0983466	0.0961203	0.0934331	0.0903084	0.0867677	0.0828304	0.0785142	0.0738357	0.0688104	0.0634527	0.0577765	0.051795	0.0455206	0.0389655	0.0321415	0.0250598	0.0177317	0.0101679	0.00237899
53	0	0.0424833	0.0584082	0.0694621	0.0777864	0.0842307	0.0892404	0.0930859	0.0959472	0.0979522	0.0991961	0.0997526	0.0996804	0.0990275	0.0978343	0.0961347	0.0939586	0.0913317	0.0882773	0.0848163	0.0809675	0.0767484	0.0721751	0.0672628	0.0620256	0.0564771	0.0506301	0.0444968	0.0380892	0.0314186	0.0244962	0.0173329	0.0099392	0.00232549
54	0	0.0414929	0.0570466	0.0678428	0.075973	0.082267	0.0871599	0.0909158	0.0937105	0.0956687	0.0968836	0.0974271	0.0973566	0.096719	0.0955535	0.0938936	0.0917682	0.0892025	0.0862194	0.082839	0.0790799	0.0749592	0.0704925	0.0656947	0.0605797	0.0551605	0.0494498	0.0434595	0.0372012	0.0306861	0.0239252	0.0169288	0.00970749	0.00227127
55	0	0.0404899	0.0556676	0.0662028	0.0741365	0.0802784	0.085053	0.0887181	0.0914451	0.0933561	0.0945416	0.0950719	0.0950031	0.0943809	0.0932437	0.0916239	0.0895498	0.0870462	0.0841352	0.0808365	0.0771683	0.0731472	0.0687885	0.0641067	0.0591153	0.0538271	0.0482544	0.0424089	0.0363019	0.0299444	0.0233468	0.0165196	0.00947283	0.00221637
56	0	0.0394745	0.0542716	0.0645426	0.0722774	0.0782652	0.0829201	0.0864933	0.089152	0.091015	0.0921708	0.0926878	0.0926207	0.0920141	0.0909054	0.0893262	0.0873042	0.0848634	0.0820253	0.0788094	0.0752331	0.0713128	0.0670635	0.0624991	0.0576328	0.0524773	0.0470443	0.0413454	0.0353916	0.0291934	0.0227613	0.0161053	0.00923528	0.00216079
57	0	0.0384471	0.0528591	0.0628628	0.0703962	0.0762282	0.080762	0.0842422	0.0868317	0.0886462	0.0897719	0.0902755	0.0902101	0.0896193	0.0885394	0.0870014	0.0850319	0.0826547	0.0798905	0.0767582	0.0732751	0.0694568	0.065318	0.0608724	0.0561328	0.0511115	0.0458199	0.0402693	0.0344705	0.0284336	0.0221689	0.0156862	0.00899492	0.00210455
58	0	0.0374081	0.0514305	0.0611638	0.0684937	0.0741681	0.0785793	0.0819654	0.0844849	0.0862504	0.0873456	0.0878356	0.0877721	0.0871972	0.0861465	0.08465	0.0827338	0.0804208	0.0777313	0.0746837	0.0712947	0.0675796	0.0635527	0.0592273	0.0546158	0.0497301	0.0445816	0.039181	0.0335388	0.0276652	0.0215698	0.0152622	0.00875181	0.00204767
59	0	0.0363576	0.0499862	0.0594462	0.0665702	0.0720853	0.0763726	0.0796636	0.0821124	0.0838283	0.0848928	0.085369	0.0853072	0.0847486	0.0837273	0.0822729	0.0804105	0.0781624	0.0755484	0.0725864	0.0692926	0.0656819	0.061768	0.057564	0.053082	0.0483336	0.0433296	0.0380807	0.032597	0.0268883	0.0209641	0.0148336	0.00850604	0.00199017
60	0	0.035296	0.0485267	0.0577105	0.0646265	0.0699805	0.0741427	0.0773376	0.0797149	0.0813807	0.0824141	0.0828764	0.0828164	0.0822741	0.0812827	0.0798707	0.0780627	0.0758802	0.0733426	0.0704671	0.0672694	0.0637641	0.0599645	0.0558833	0.0515322	0.0469223	0.0420645	0.0369688	0.0316452	0.0261032	0.020352	0.0144005	0.00825769	0.00193206
61	0	0.0342237	0.0470525	0.0559572	0.0626631	0.0678545	0.0718902	0.074988	0.0772931	0.0789083	0.0799103	0.0803586	0.0803004	0.0797745	0.0788132	0.0774441	0.0756911	0.0735749	0.0711144	0.0683262	0.0652257	0.0618269	0.0581428	0.0541855	0.0499666	0.0454968	0.0407865	0.0358457	0.0306838	0.0253102	0.0197336	0.013963	0.00800681	0.00187336
62	0	0.0331409	0.0455638	0.0541869	0.0606806	0.0657077	0.0696158	0.0726156	0.0748477	0.0764118	0.0773822	0.0778163	0.0777599	0.0772507	0.0763198	0.074994	0.0732964	0.0712472	0.0688645	0.0661646	0.0631621	0.0598709	0.0563033	0.0524712	0.0483858	0.0440574	0.0394962	0.0347116	0.0297131	0.0245094	0.0191093	0.0135213	0.0077535	0.0018141
63	0	0.0320481	0.0440614	0.0524001	0.0586796	0.063541	0.0673201	0.0702211	0.0723796	0.0738921	0.0748304	0.0752502	0.0751958	0.0747033	0.0738031	0.0725211	0.0708794	0.0688978	0.0665937	0.0639828	0.0610793	0.0578966	0.0544467	0.050741	0.0467902	0.0426046	0.0381938	0.033567	0.0287333	0.0237012	0.0184792	0.0130754	0.00749782	0.00175428
64	0	0.0309455	0.0425454	0.0505973	0.0566608	0.0613549	0.065004	0.0678052	0.0698894	0.0713499	0.0722559	0.0726613	0.0726087	0.0721332	0.071264	0.070026	0.0684408	0.0665274	0.0643025	0.0617815	0.0589779	0.0559047	0.0525734	0.0489952	0.0451804	0.0411388	0.0368797	0.0324121	0.0277447	0.0228858	0.0178434	0.0126255	0.00723986	0.00169392
65	0	0.0298335	0.0410166	0.048779	0.0546247	0.0591501	0.0626681	0.0653686	0.0673779	0.0687859	0.0696594	0.0700502	0.0699995	0.069541	0.0687031	0.0675096	0.0659814	0.0641367	0.0619918	0.0595613	0.0568586	0.0538957	0.0506842	0.0472346	0.0435569	0.0396605	0.0355544	0.0312474	0.0267477	0.0220634	0.0172022	0.0121718	0.0069797	0.00163305
66	0	0.0287123	0.0394752	0.046946	0.0525719	0.0569273	0.0603131	0.0629121	0.0648459	0.066201	0.0670417	0.0674178	0.067369	0.0669278	0.0661213	0.0649727	0.0635019	0.0617265	0.0596622	0.0573231	0.0547219	0.0518704	0.0487795	0.0454596	0.04192	0.0381701	0.0342183	0.0300732	0.0257426	0.0212343	0.0165558	0.0117144	0.00671741	0.00157168
67	0	0.0275825	0.0379218	0.0450986	0.0505032	0.0546871	0.0579397	0.0604364	0.0622942	0.0635959	0.0644035	0.0647648	0.0647179	0.0642941	0.0635193	0.0624159	0.061003	0.0592975	0.0573145	0.0550674	0.0525685	0.0498292	0.04686	0.0436707	0.0402704	0.036668	0.0328718	0.0288898	0.0247296	0.0203987	0.0159043	0.0112535	0.00645307	0.00150983
68	0	0.0264442	0.0363569	0.0432375	0.048419	0.0524303	0.0555487	0.0579424	0.0597234	0.0609715	0.0617457	0.0620921	0.0620472	0.0616408	0.060898	0.0598402	0.0584856	0.0568505	0.0549492	0.0527949	0.0503991	0.0477729	0.0449262	0.0418685	0.0386086	0.0351548	0.0315153	0.0276975	0.023709	0.0195569	0.015248	0.0107891	0.00618677	0.00144753
69	0	0.0252979	0.0347809	0.0413632	0.0463201	0.0501576	0.0531407	0.0554306	0.0571345	0.0583284	0.0590692	0.0594005	0.0593575	0.0589688	0.0582582	0.0572462	0.0559503	0.0543861	0.0525673	0.0505063	0.0482144	0.045702	0.0429787	0.0400536	0.0369349	0.0336309	0.0301491	0.0264969	0.0226813	0.0187091	0.014587	0.0103214	0.00591858	0.00138478
70	0	0.0241439	0.0331942	0.0394763	0.0442071	0.0478695	0.0507166	0.052902	0.0545282	0.0556677	0.0563746	0.0566908	0.0566498	0.0562788	0.0556006	0.0546348	0.053398	0.0519051	0.0501693	0.0482023	0.046015	0.0436172	0.0410182	0.0382264	0.0352501	0.0320968	0.0287738	0.0252882	0.0216466	0.0178556	0.0139216	0.00985054	0.00564859	0.00132161
71	0	0.0229825	0.0315975	0.0375774	0.0420807	0.0455669	0.048277	0.0503573	0.0519052	0.0529899	0.0536628	0.0539639	0.0539248	0.0535716	0.0529261	0.0520067	0.0508294	0.0494084	0.047756	0.0458837	0.0438016	0.0415191	0.0390451	0.0363876	0.0335545	0.0305528	0.0273897	0.0240718	0.0206054	0.0169967	0.0132519	0.0093767	0.00537688	0.00125804
72	0	0.0218141	0.0299912	0.0356671	0.0399414	0.0432503	0.0458227	0.0477973	0.0492665	0.050296	0.0509347	0.0512205	0.0511834	0.0508482	0.0502355	0.0493628	0.0482454	0.0468966	0.0453282	0.043551	0.0415748	0.0394084	0.0370601	0.0345378	0.0318486	0.0289996	0.0259973	0.022848	0.0195578	0.0161327	0.0125782	0.00890001	0.00510353	0.00119408
73	0	0.0206391	0.0283757	0.0337458	0.0377899	0.0409206	0.0433544	0.0452227	0.0466127	0.0475868	0.0481911	0.0484614	0.0484264	0.0481092	0.0475295	0.0467038	0.0456466	0.0443705	0.0428866	0.0412052	0.0393353	0.0372856	0.0350639	0.0326774	0.0301331	0.0274375	0.0245969	0.0216173	0.0185043	0.0152637	0.0119007	0.00842061	0.00482863	0.00112976
74	0	0.0194578	0.0267516	0.0318144	0.035627	0.0385785	0.040873	0.0426343	0.0439448	0.0448631	0.0454328	0.0456877	0.0456546	0.0453556	0.0448091	0.0440307	0.043034	0.0418308	0.0404319	0.0388467	0.0370839	0.0351515	0.0330569	0.030807	0.0284084	0.0258671	0.0231891	0.02038	0.0174452	0.01439	0.0112195	0.00793864	0.00455225	0.0010651
75	0	0.0182705	0.0251193	0.0298732	0.0334531	0.0362246	0.0383791	0.0400329	0.0412635	0.0421257	0.0426607	0.0429	0.0428689	0.0425882	0.042075	0.0413441	0.0404082	0.0392785	0.0379649	0.0364764	0.0348212	0.0330067	0.0310399	0.0289273	0.026675	0.0242888	0.0217742	0.0191365	0.0163808	0.013512	0.0105349	0.00745426	0.00427449	0.00100011
76	0	0.0170777	0.0234794	0.0279229	0.0312691	0.0338596	0.0358735	0.0374193	0.0385695	0.0393755	0.0398756	0.0400992	0.0400702	0.0398078	0.0393281	0.0386449	0.0377701	0.0367142	0.0354864	0.0340951	0.0325479	0.0308519	0.0290135	0.0270388	0.0249335	0.0227031	0.0203526	0.0178871	0.0153114	0.0126299	0.00984717	0.0069676	0.00399543	0.000934816
77	0	0.0158797	0.0218323	0.0259641	0.0290756	0.0314844	0.0333569	0.0347944	0.0358639	0.0366133	0.0370783	0.0372863	0.0372593	0.0370153	0.0365692	0.035934	0.0351206	0.0341387	0.032997	0.0317033	0.0302646	0.0286876	0.0269782	0.025142	0.0231844	0.0211105	0.0189249	0.0166324	0.0142373	0.0117439	0.00915639	0.00647883	0.00371515	0.000869239
78	0	0.0146769	0.0201786	0.0239974	0.0268732	0.0290995	0.0308303	0.0321588	0.0331473	0.03384	0.0342697	0.034462	0.034437	0.0342115	0.0337992	0.0332121	0.0324603	0.0315528	0.0304976	0.0293019	0.0279722	0.0265146	0.0249347	0.0232376	0.0214283	0.0195114	0.0174914	0.0153725	0.0131588	0.0108543	0.00846282	0.00598807	0.00343374	0.000803396
79	0	0.0134696	0.0185187	0.0220234	0.0246626	0.0267058	0.0282942	0.0295134	0.0304206	0.0310563	0.0314507	0.0316271	0.0316042	0.0313973	0.0310189	0.0304801	0.0297901	0.0289573	0.0279889	0.0268915	0.0256712	0.0243335	0.0228835	0.0213261	0.0196656	0.0179064	0.0160526	0.014108	0.0120764	0.00996145	0.00776667	0.0054955	0.00315128	0.00073731
80	0	0.0122582	0.0168532	0.0200427	0.0224445	0.024304	0.0257495	0.0268591	0.0276847	0.0282632	0.0286221	0.0287827	0.0287618	0.0285735	0.0282292	0.0277388	0.0271109	0.0263529	0.0254716	0.024473	0.0233624	0.022145	0.0208255	0.0194081	0.0178969	0.016296	0.0146088	0.0128391	0.0109903	0.00906554	0.00706816	0.00500125	0.00286786	0.000670998
81	0	0.011043	0.0151825	0.0180558	0.0202196	0.0218947	0.0231969	0.0241965	0.0249403	0.0254615	0.0257848	0.0259295	0.0259107	0.025741	0.0254308	0.0249891	0.0244234	0.0237406	0.0229466	0.022047	0.0210465	0.0199498	0.018761	0.0174841	0.0161228	0.0146805	0.0131607	0.0115664	0.00990081	0.00816688	0.00636749	0.00450548	0.00258357	0.000604482
82	0	0.00982451	0.0135072	0.0160635	0.0179885	0.0194788	0.0206373	0.0215266	0.0221883	0.022652	0.0229397	0.0230683	0.0230516	0.0229007	0.0226247	0.0222317	0.0217284	0.021121	0.0204146	0.0196142	0.0187242	0.0177485	0.0166909	0.0155549	0.0143438	0.0130607	0.0117085	0.0102901	0.00880833	0.00726573	0.00566489	0.00400833	0.0022985	0.000537782
83	0	0.008603	0.0118278	0.0140663	0.015752	0.017057	0.0180714	0.0188502	0.0194296	0.0198356	0.0200875	0.0202002	0.0201856	0.0200534	0.0198117	0.0194676	0.0190269	0.0184949	0.0178764	0.0171755	0.0163962	0.0155418	0.0146157	0.0136209	0.0125604	0.0114368	0.0102527	0.00901074	0.00771317	0.00636236	0.00496056	0.00350996	0.00201272	0.000470918
84	0	0.00737887	0.0101449	0.0120648	0.0135106	0.0146299	0.0155	0.016168	0.0166649	0.0170132	0.0172292	0.0173259	0.0173134	0.0172	0.0169927	0.0166975	0.0163195	0.0158633	0.0153328	0.0147316	0.0140631	0.0133303	0.012536	0.0116828	0.0107732	0.00980944	0.00879387	0.00772859	0.00661566	0.00545705	0.00425472	0.00301053	0.00172633	0.000403911
85	0	0.0061525	0.00845877	0.0100596	0.0112651	0.0121984	0.0129239	0.0134808	0.0138952	0.0141856	0.0143657	0.0144463	0.0144359	0.0143413	0.0141685	0.0139224	0.0136072	0.0132268	0.0127845	0.0122832	0.0117258	0.0111148	0.0104525	0.0097411	0.00898265	0.0081791	0.00733232	0.00644409	0.00551613	0.00455009	0.00354758	0.00251018	0.00143941	0.000336781
86	0	0.00492425	0.00677011	0.00805137	0.00901623	0.00976319	0.0103439	0.0107896	0.0111213	0.0113537	0.0114978	0.0115623	0.011554	0.0114783	0.01134	0.011143	0.0108908	0.0105863	0.0102322	0.00983107	0.00938495	0.00889592	0.00836583	0.00779644	0.0071894	0.00654627	0.00586854	0.00515763	0.00441492	0.00364173	0.00283936	0.00200906	0.00115205	0.000269548
87	0	0.0036945	0.00507939	0.00604067	0.00676458	0.00732499	0.00776066	0.00809508	0.00834391	0.00851827	0.00862644	0.00867483	0.00866856	0.00861178	0.00850801	0.00836022	0.00817097	0.00794253	0.00767691	0.00737592	0.00704122	0.00667431	0.0062766	0.00584941	0.00539397	0.00491145	0.00440297	0.0038696	0.00331237	0.00273227	0.00213028	0.00150733	0.000864348	0.000202233
88	0	0.00246362	0.00338712	0.00402814	0.00451086	0.00488457	0.00517508	0.00539809	0.00556402	0.00568029	0.00575242	0.00578469	0.0057805	0.00574265	0.00567345	0.00557489	0.00544869	0.00529636	0.00511924	0.00491853	0.00469534	0.00445067	0.00418546	0.0039006	0.00359689	0.00327513	0.00293606	0.00258039	0.00220881	0.00182198	0.00142055	0.00100514	0.000576378	0.000134856
89	0	0.001232	0.00169382	0.00201438	0.00225578	0.00244266	0.00258794	0.00269945	0.00278243	0.00284058	0.00287665	0.00289279	0.00289069	0.00287176	0.00283716	0.00278787	0.00272476	0.00264858	0.00256001	0.00245964	0.00234803	0.00222567	0.00209305	0.0019506	0.00179872	0.00163782	0.00146825	0.00129039	0.00110457	0.000911127	0.000710381	0.000502648	0.000288233	6.74383e-05
90	0	4.32251e-18	5.94281e-18	7.0675e-18	7.91446e-18	8.57014e-18	9.07986e-18	9.47113e-18	9.76226e-18	9.96626e-18	1.00928e-17	1.01494e-17	1.01421e-17	1.00757e-17	9.95426e-18	9.78134e-18	9.55992e-18	9.29265e-18	8.98188e-18	8.62973e-18	8.23813e-18	7.80885e-18	7.34354e-18	6.84373e-18	6.31087e-18	5.74633e-18	5.15141e-18	4.52738e-18	3.87542e-18	3.19672e-18	2.4924e-18	1.76356e-18	1.01127e-18	2.36609e-19

## Sheet: Fig. 3a
Cu-GDL
1.5019	4667
1.5324	4506
1.5629	4446
1.5934	4264
1.624	4302
1.6545	4176
1.685	4030
1.7155	4001
1.7461	3811
1.7766	3814
1.8071	3798
1.8376	3574
1.8682	3677
1.8987	3531
1.9292	3409
1.9598	3427
1.9903	3254
2.0208	3198
2.0513	3139
2.0819	2963
2.1124	2957
2.1429	3058
2.1734	3022
2.204	2877
2.2345	2901
2.265	2776
2.2955	2764
2.3261	2777
2.3566	2653
2.3871	2721
2.4177	2567
2.4482	2616
2.4787	2401
2.5092	2407
2.5398	2353
2.5703	2368
2.6008	2369
2.6313	2316
2.6619	2178
2.6924	2207
2.7229	2240
2.7534	2166
2.784	2063
2.8145	2043
2.845	1952
2.8756	2014
2.9061	1893
2.9366	1952
2.9671	1777
2.9977	1880
3.0282	1715
3.0587	1803
3.0892	1832
3.1198	1701
3.1503	1673
3.1808	1619
3.2113	1632
3.2419	1569
3.2724	1562
3.3029	1551
3.3334	1469
3.364	1479
3.3945	1405
3.425	1444
3.4556	1427
3.4861	1428
3.5166	1341
3.5471	1369
3.5777	1338
3.6082	1240
3.6387	1180
3.6692	1226
3.6998	1215
3.7303	1181
3.7608	1166
3.7913	1101
3.8219	1086
3.8524	1074
3.8829	1073
3.9135	1034
3.944	1001
3.9745	991
4.005	1030
4.0356	951
4.0661	946
4.0966	942
4.1271	890
4.1577	806
4.1882	868
4.2187	784
4.2492	777
4.2798	786
4.3103	736
4.3408	727
4.3714	711
4.4019	695
4.4324	697
4.4629	666
4.4935	638
4.524	648
4.5545	576
4.585	571
4.6156	561
4.6461	593
4.6766	512
4.7071	516
4.7377	484
4.7682	464
4.7987	425
4.8292	392
4.8598	461
4.8903	424
4.9208	389
4.9514	389
4.9819	342
5.0124	349
5.0429	336
5.0735	314
5.104	329
5.1345	250
5.165	271
5.1956	264
5.2261	230
5.2566	254
5.2871	232
5.3177	214
5.3482	200
5.3787	179
5.4093	179
5.4398	197
5.4703	172
5.5008	183
5.5314	147
5.5619	142
5.5924	162
5.6229	143
5.6535	145
5.684	150
5.7145	127
5.745	142
5.7756	160
5.8061	144
5.8366	178
5.8672	129
5.8977	158
5.9282	132
5.9587	164
5.9893	123
6.0198	160
6.0503	152
6.0808	149
6.1114	155
6.1419	143
6.1724	151
6.2029	174
6.2335	163
6.264	159
6.2945	165
6.3251	153
6.3556	162
6.3861	163
6.4166	190
6.4472	165
6.4777	162
6.5082	163
6.5387	175
6.5693	188
6.5998	169
6.6303	180
6.6608	162
6.6914	167
6.7219	181
6.7524	198
6.7829	169
6.8135	168
6.844	161
6.8745	158
6.9051	162
6.9356	163
6.9661	169
6.9966	173
7.0272	197
7.0577	178
7.0882	189
7.1187	199
7.1493	207
7.1798	228
7.2103	205
7.2408	216
7.2714	213
7.3019	184
7.3324	225
7.363	214
7.3935	217
7.424	245
7.4545	244
7.4851	266
7.5156	238
7.5461	257
7.5766	221
7.6072	254
7.6377	257
7.6682	269
7.6987	281
7.7293	303
7.7598	290
7.7903	315
7.8209	279
7.8514	285
7.8819	340
7.9124	335
7.943	352
7.9735	362
8.004	334
8.0345	407
8.0651	376
8.0956	398
8.1261	366
8.1566	396
8.1872	443
8.2177	417
8.2482	446
8.2787	446
8.3093	452
8.3398	448
8.3703	466
8.4009	531
8.4314	462
8.4619	550
8.4924	523
8.523	533
8.5535	547
8.584	561
8.6145	609
8.6451	571
8.6756	604
8.7061	604
8.7366	666
8.7672	650
8.7977	636
8.8282	743
8.8588	664
8.8893	674
8.9198	760
8.9503	694
8.9809	811
9.0114	788
9.0419	722
9.0724	788
9.103	778
9.1335	800
9.164	824
9.1945	831
9.2251	825
9.2556	920
9.2861	838
9.3167	924
9.3472	953
9.3777	879
9.4082	984
9.4388	951
9.4693	961
9.4998	968
9.5303	1012
9.5609	1028
9.5914	1056
9.6219	1061
9.6524	1076
9.683	1087
9.7135	1045
9.744	1082
9.7745	1073
9.8051	1166
9.8356	1170
9.8661	1182
9.8967	1258
9.9272	1205
9.9577	1198
9.9882	1225
10.0188	1330
10.0493	1273
10.0798	1274
10.1103	1269
10.1409	1218
10.1714	1301
10.2019	1339
10.2324	1336
10.263	1366
10.2935	1388
10.324	1365
10.3546	1441
10.3851	1439
10.4156	1441
10.4461	1450
10.4767	1554
10.5072	1524
10.5377	1567
10.5682	1524
10.5988	1521
10.6293	1613
10.6598	1580
10.6903	1525
10.7209	1593
10.7514	1649
10.7819	1631
10.8125	1640
10.843	1700
10.8735	1655
10.904	1735
10.9346	1719
10.9651	1779
10.9956	1801
11.0261	1770
11.0567	1880
11.0872	1824
11.1177	1826
11.1482	1767
11.1788	1808
11.2093	1885
11.2398	1928
11.2704	1905
11.3009	1961
11.3314	1907
11.3619	2013
11.3925	1949
11.423	2076
11.4535	1885
11.484	1932
11.5146	2046
11.5451	2029
11.5756	2019
11.6061	2051
11.6367	2017
11.6672	2038
11.6977	2035
11.7282	2116
11.7588	2144
11.7893	2180
11.8198	2126
11.8504	2095
11.8809	2262
11.9114	2228
11.9419	2195
11.9725	2265
12.003	2204
12.0335	2254
12.064	2271
12.0946	2285
12.1251	2204
12.1556	2348
12.1861	2259
12.2167	2314
12.2472	2367
12.2777	2340
12.3083	2339
12.3388	2391
12.3693	2378
12.3998	2457
12.4304	2289
12.4609	2258
12.4914	2344
12.5219	2412
12.5525	2365
12.583	2435
12.6135	2501
12.644	2470
12.6746	2427
12.7051	2444
12.7356	2546
12.7662	2510
12.7967	2518
12.8272	2434
12.8577	2515
12.8883	2531
12.9188	2546
12.9493	2535
12.9798	2602
13.0104	2526
13.0409	2392
13.0714	2564
13.1019	2618
13.1325	2641
13.163	2598
13.1935	2511
13.224	2570
13.2546	2533
13.2851	2515
13.3156	2611
13.3462	2476
13.3767	2616
13.4072	2592
13.4377	2590
13.4683	2695
13.4988	2627
13.5293	2559
13.5598	2498
13.5904	2589
13.6209	2549
13.6514	2559
13.6819	2617
13.7125	2647
13.743	2708
13.7735	2619
13.8041	2490
13.8346	2607
13.8651	2684
13.8956	2696
13.9262	2620
13.9567	2633
13.9872	2680
14.0177	2626
14.0483	2527
14.0788	2605
14.1093	2661
14.1398	2533
14.1704	2701
14.2009	2509
14.2314	2726
14.262	2526
14.2925	2592
14.323	2608
14.3535	2613
14.3841	2586
14.4146	2580
14.4451	2616
14.4756	2681
14.5062	2651
14.5367	2524
14.5672	2643
14.5977	2604
14.6283	2625
14.6588	2609
14.6893	2627
14.7199	2584
14.7504	2617
14.7809	2612
14.8114	2643
14.842	2665
14.8725	2645
14.903	2546
14.9335	2598
14.9641	2528
14.9946	2525
15.0251	2636
15.0556	2528
15.0862	2585
15.1167	2597
15.1472	2645
15.1777	2722
15.2083	2750
15.2388	2571
15.2693	2735
15.2999	2601
15.3304	2603
15.3609	2600
15.3914	2657
15.422	2582
15.4525	2554
15.483	2589
15.5135	2552
15.5441	2608
15.5746	2589
15.6051	2657
15.6356	2615
15.6662	2563
15.6967	2542
15.7272	2610
15.7578	2590
15.7883	2541
15.8188	2671
15.8493	2659
15.8799	2607
15.9104	2568
15.9409	2607
15.9714	2664
16.002	2550
16.0325	2623
16.063	2532
16.0935	2638
16.1241	2603
16.1546	2545
16.1851	2517
16.2157	2599
16.2462	2523
16.2767	2596
16.3072	2429
16.3378	2533
16.3683	2607
16.3988	2549
16.4293	2591
16.4599	2649
16.4904	2591
16.5209	2544
16.5514	2766
16.582	2610
16.6125	2523
16.643	2554
16.6735	2613
16.7041	2519
16.7346	2631
16.7651	2626
16.7957	2540
16.8262	2582
16.8567	2485
16.8872	2728
16.9178	2646
16.9483	2680
16.9788	2540
17.0093	2595
17.0399	2687
17.0704	2599
17.1009	2584
17.1314	2566
17.162	2600
17.1925	2624
17.223	2612
17.2536	2584
17.2841	2645
17.3146	2577
17.3451	2633
17.3757	2617
17.4062	2499
17.4367	2540
17.4672	2556
17.4978	2629
17.5283	2525
17.5588	2585
17.5893	2585
17.6199	2652
17.6504	2546
17.6809	2541
17.7115	2539
17.742	2536
17.7725	2581
17.803	3708
17.8336	2561
17.8641	2594
17.8946	2616
17.9251	2573
17.9557	2674
17.9862	2568
18.0167	2561
18.0472	2471
18.0778	2498
18.1083	2557
18.1388	2483
18.1694	2499
18.1999	2657
18.2304	2504
18.2609	2601
18.2915	2563
18.322	2549
18.3525	2639
18.383	2618
18.4136	2630
18.4441	2550
18.4746	2620
18.5051	2577
18.5357	2597
18.5662	2541
18.5967	2591
18.6272	2544
18.6578	2621
18.6883	2611
18.7188	2537
18.7494	2594
18.7799	2545
18.8104	2626
18.8409	2448
18.8715	2583
18.902	2634
18.9325	2546
18.963	2664
18.9936	2579
19.0241	2605
19.0546	2613
19.0851	2558
19.1157	2592
19.1462	2580
19.1767	2593
19.2073	2546
19.2378	2611
19.2683	2608
19.2988	2568
19.3294	2603
19.3599	2559
19.3904	2727
19.4209	2599
19.4515	2546
19.482	2607
19.5125	2688
19.543	2520
19.5736	2680
19.6041	2528
19.6346	2539
19.6652	2586
19.6957	2462
19.7262	2586
19.7567	2654
19.7873	2606
19.8178	2586
19.8483	2579
19.8788	2588
19.9094	2719
19.9399	2608
19.9704	2556
20.0009	2525
20.0315	2495
20.062	2558
20.0925	2625
20.123	2535
20.1536	2472
20.1841	2526
20.2146	2599
20.2452	2621
20.2757	2589
20.3062	2666
20.3367	2495
20.3673	2512
20.3978	2585
20.4283	2494
20.4588	2604
20.4894	2616
20.5199	2472
20.5504	2520
20.5809	2726
20.6115	2575
20.642	2606
20.6725	2595
20.7031	2491
20.7336	2599
20.7641	2637
20.7946	2544
20.8252	2647
20.8557	2588
20.8862	2610
20.9167	2673
20.9473	2492
20.9778	2554
21.0083	2608
21.0388	2573
21.0694	2664
21.0999	2547
21.1304	2538
21.161	2458
21.1915	2574
21.222	2588
21.2525	2466
21.2831	2532
21.3136	2521
21.3441	2532
21.3746	2596
21.4052	2520
21.4357	2609
21.4662	2548
21.4967	2489
21.5273	2665
21.5578	2577
21.5883	2660
21.6188	2535
21.6494	2538
21.6799	2648
21.7104	2520
21.741	2628
21.7715	2572
21.802	2564
21.8325	2671
21.8631	2533
21.8936	2569
21.9241	2591
21.9546	2566
21.9852	2624
22.0157	2562
22.0462	2586
22.0767	2543
22.1073	2530
22.1378	2566
22.1683	2507
22.1989	2596
22.2294	2666
22.2599	2583
22.2904	2552
22.321	2593
22.3515	2590
22.382	2592
22.4125	2577
22.4431	2553
22.4736	2625
22.5041	2635
22.5346	2578
22.5652	2675
22.5957	2518
22.6262	2670
22.6568	2634
22.6873	2487
22.7178	2579
22.7483	2596
22.7789	2489
22.8094	2618
22.8399	2560
22.8704	2624
22.901	2651
22.9315	2559
22.962	2634
22.9925	2651
23.0231	2575
23.0536	2593
23.0841	2535
23.1147	2629
23.1452	2545
23.1757	2587
23.2062	2542
23.2368	2518
23.2673	2620
23.2978	2520
23.3283	2525
23.3589	2544
23.3894	2561
23.4199	2605
23.4504	2573
23.481	2579
23.5115	2593
23.542	2602
23.5725	2526
23.6031	2599
23.6336	2536
23.6641	2553
23.6947	2551
23.7252	2532
23.7557	2569
23.7862	2653
23.8168	2521
23.8473	2613
23.8778	2588
23.9083	2574
23.9389	2621
23.9694	2560
23.9999	2627
24.0304	2630
24.061	2456
24.0915	2531
24.122	2549
24.1526	2622
24.1831	2636
24.2136	2546
24.2441	2537
24.2747	2526
24.3052	2681
24.3357	2534
24.3662	2676
24.3968	2755
24.4273	2533
24.4578	2545
24.4883	2667
24.5189	2510
24.5494	2606
24.5799	2503
24.6105	2590
24.641	2643
24.6715	2605
24.702	2625
24.7326	2558
24.7631	2514
24.7936	2516
24.8241	2627
24.8547	2595
24.8852	2590
24.9157	2645
24.9462	2581
24.9768	2586
25.0073	2568
25.0378	2659
25.0683	2570
25.0989	2580
25.1294	2572
25.1599	2569
25.1905	2643
25.221	2618
25.2515	2544
25.282	2639
25.3126	2591
25.3431	2550
25.3736	2538
25.4041	2580
25.4347	2458
25.4652	2585
25.4957	2611
25.5262	2584
25.5568	2572
25.5873	2621
25.6178	2488
25.6484	2585
25.6789	2581
25.7094	2504
25.7399	2517
25.7705	2544
25.801	2570
25.8315	2512
25.862	2576
25.8926	2527
25.9231	2620
25.9536	2558
25.9841	2564
26.0147	2597
26.0452	2544
26.0757	2533
26.1063	2595
26.1368	2566
26.1673	2556
26.1978	2600
26.2284	2586
26.2589	2595
26.2894	2623
26.3199	2551
26.3505	2530
26.381	2486
26.4115	2622
26.442	2604
26.4726	2584
26.5031	2567
26.5336	2605
26.5642	2578
26.5947	2540
26.6252	2633
26.6557	2519
26.6863	2628
26.7168	2487
26.7473	2614
26.7778	2510
26.8084	2575
26.8389	2505
26.8694	2559
26.8999	2565
26.9305	2527
26.961	2583
26.9915	2550
27.022	2551
27.0526	2600
27.0831	2554
27.1136	2592
27.1442	2619
27.1747	2649
27.2052	2579
27.2357	2591
27.2663	2557
27.2968	2573
27.3273	2569
27.3578	2696
27.3884	2571
27.4189	2696
27.4494	2394
27.4799	2592
27.5105	2613
27.541	2523
27.5715	2561
27.6021	2541
27.6326	2616
27.6631	2466
27.6936	2554
27.7242	2565
27.7547	2562
27.7852	2658
27.8157	2541
27.8463	2641
27.8768	2633
27.9073	2551
27.9378	2566
27.9684	2617
27.9989	2623
28.0294	2558
28.06	2670
28.0905	2500
28.121	2541
28.1515	2564
28.1821	2595
28.2126	2627
28.2431	2690
28.2736	2612
28.3042	2527
28.3347	2574
28.3652	2649
28.3957	2547
28.4263	2537
28.4568	2553
28.4873	2619
28.5178	2474
28.5484	2686
28.5789	2596
28.6094	2573
28.64	2539
28.6705	2461
28.701	2636
28.7315	2542
28.7621	2568
28.7926	2536
28.8231	2588
28.8536	2545
28.8842	2587
28.9147	2588
28.9452	2515
28.9757	2643
29.0063	2592
29.0368	2621
29.0673	2539
29.0979	2633
29.1284	2508
29.1589	2569
29.1894	2589
29.22	2622
29.2505	2505
29.281	2579
29.3115	2639
29.3421	2592
29.3726	2611
29.4031	2545
29.4336	2606
29.4642	2618
29.4947	2588
29.5252	2566
29.5558	2603
29.5863	2624
29.6168	2596
29.6473	2489
29.6779	2556
29.7084	2557
29.7389	2606
29.7694	2654
29.8	2636
29.8305	2574
29.861	2477
29.8915	2505
29.9221	2588
29.9526	2623
29.9831	2544
30.0137	2620
30.0442	2614
30.0747	2610
30.1052	2583
30.1358	2533
30.1663	2605
30.1968	2623
30.2273	2593
30.2579	2541
30.2884	2580
30.3189	2567
30.3494	2553
30.38	2618
30.4105	2583
30.441	2548
30.4715	2614
30.5021	2617
30.5326	2507
30.5631	2607
30.5937	2657
30.6242	2628
30.6547	2540
30.6852	2532
30.7158	2561
30.7463	2590
30.7768	2607
30.8073	2519
30.8379	2652
30.8684	2664
30.8989	2631
30.9294	2564
30.96	2514
30.9905	2622
31.021	2571
31.0516	2652
31.0821	2532
31.1126	2622
31.1431	2581
31.1737	2593
31.2042	2584
31.2347	2686
31.2652	2560
31.2958	2578
31.3263	2480
31.3568	2638
31.3873	2513
31.4179	2523
31.4484	2666
31.4789	2659
31.5095	2623
31.54	2550
31.5705	2617
31.601	2601
31.6316	2632
31.6621	2668
31.6926	2656
31.7231	2523
31.7537	2591
31.7842	2633
31.8147	2474
31.8452	2618
31.8758	2597
31.9063	2579
31.9368	2594
31.9673	2609
31.9979	2579
32.0284	2583
32.0589	2622
32.0895	2628
32.12	2730
32.1505	2597
32.181	2645
32.2116	2641
32.2421	2702
32.2726	2565
32.3031	2530
32.3337	2639
32.3642	2616
32.3947	2680
32.4252	2652
32.4558	2594
32.4863	2707
32.5168	2488
32.5474	2560
32.5779	2573
32.6084	2646
32.6389	2633
32.6695	2576
32.7	2669
32.7305	2634
32.761	2625
32.7916	2696
32.8221	2627
32.8526	2625
32.8831	2618
32.9137	2532
32.9442	2476
32.9747	2624
33.0053	2612
33.0358	2625
33.0663	2624
33.0968	2566
33.1274	2574
33.1579	2641
33.1884	2593
33.2189	2560
33.2495	2594
33.28	2650
33.3105	2587
33.341	2692
33.3716	2613
33.4021	2579
33.4326	2678
33.4631	2537
33.4937	2564
33.5242	2579
33.5547	2595
33.5853	2571
33.6158	2623
33.6463	2630
33.6768	2587
33.7074	2661
33.7379	2680
33.7684	2616
33.7989	2701
33.8295	2685
33.86	2636
33.8905	2647
33.921	2683
33.9516	2564
33.9821	2490
34.0126	2596
34.0432	2658
34.0737	2637
34.1042	2640
34.1347	2601
34.1653	2563
34.1958	2626
34.2263	2685
34.2568	2681
34.2874	2584
34.3179	2573
34.3484	2573
34.3789	2635
34.4095	2678
34.44	2656
34.4705	2561
34.5011	2557
34.5316	2628
34.5621	2619
34.5926	2683
34.6232	2724
34.6537	2625
34.6842	2597
34.7147	2607
34.7453	2637
34.7758	2581
34.8063	2639
34.8368	2614
34.8674	2598
34.8979	2668
34.9284	2671
34.959	2555
34.9895	2672
35.02	2527
35.0505	2656
35.0811	2594
35.1116	2617
35.1421	2660
35.1726	2667
35.2032	2621
35.2337	2651
35.2642	2733
35.2947	2570
35.3253	2613
35.3558	2631
35.3863	2609
35.4168	2665
35.4474	2586
35.4779	2603
35.5084	2633
35.539	2617
35.5695	2616
35.6	2676
35.6305	2682
35.6611	2587
35.6916	2686
35.7221	2518
35.7526	2645
35.7832	2667
35.8137	2561
35.8442	2657
35.8747	2698
35.9053	2582
35.9358	2653
35.9663	2580
35.9969	2708
36.0274	2708
36.0579	2689
36.0884	2700
36.119	2703
36.1495	2665
36.18	2745
36.2105	2608
36.2411	2750
36.2716	2621
36.3021	2641
36.3326	2616
36.3632	2607
36.3937	2687
36.4242	2597
36.4548	2681
36.4853	2722
36.5158	2655
36.5463	2643
36.5769	2660
36.6074	2642
36.6379	2668
36.6684	2685
36.699	2626
36.7295	2596
36.76	2618
36.7905	2707
36.8211	2612
36.8516	2632
36.8821	2622
36.9126	2632
36.9432	2604
36.9737	2572
37.0042	2598
37.0348	2675
37.0653	2724
37.0958	2693
37.1263	2611
37.1569	2661
37.1874	2642
37.2179	2673
37.2484	2639
37.279	2663
37.3095	2575
37.34	2734
37.3705	2672
37.4011	2636
37.4316	2699
37.4621	2634
37.4927	2642
37.5232	2668
37.5537	2635
37.5842	2703
37.6148	2610
37.6453	2607
37.6758	2683
37.7063	2699
37.7369	2547
37.7674	2673
37.7979	2603
37.8284	2735
37.859	2651
37.8895	2614
37.92	2678
37.9506	2701
37.9811	2711
38.0116	2587
38.0421	2681
38.0727	2690
38.1032	2672
38.1337	2658
38.1642	2658
38.1948	2695
38.2253	2663
38.2558	2685
38.2863	2671
38.3169	2693
38.3474	2534
38.3779	2742
38.4085	2735
38.439	2570
38.4695	2618
38.5	2565
38.5306	2732
38.5611	2712
38.5916	2724
38.6221	2712
38.6527	2658
38.6832	2740
38.7137	2736
38.7442	2683
38.7748	2686
38.8053	2713
39.1106	2753
39.1411	2745
39.1716	2769
39.2021	2672
39.2327	2720
39.2632	2673
39.2937	2711
39.3242	2792
39.3548	2711
39.3853	2671
39.4158	2726
39.4464	2727
39.4769	2617
39.5074	2712
39.5379	2695
39.5685	2693
39.599	2736
39.6295	2692
39.66	2642
39.6906	2745
39.7211	2735
39.7516	2711
39.7821	2704
39.8127	2703
39.8432	2673
39.8737	2729
39.9043	2667
39.9348	2731
39.9653	2587
39.9958	2760
40.0264	2728
40.0569	2669
40.0874	2688
40.1179	2610
40.1485	2659
40.179	2736
40.2095	2817
40.24	2749
40.2706	2749
40.3011	2678
40.3316	2773
40.3621	2746
40.3927	2685
40.4232	2689
40.4537	2606
40.4843	2737
40.5148	2677
40.5453	2654
40.5758	2730
40.6064	2697
40.6369	2676
40.6674	2724
40.6979	2663
40.7285	2784
40.759	2622
40.7895	2789
40.82	2554
40.8506	2796
40.8811	2667
40.9116	2675
40.9422	2637
40.9727	2722
41.0032	2699
41.0337	2711
41.0643	2799
41.0948	2704
41.1253	2767
41.1558	2784
41.1864	2749
41.2169	2781
41.2474	2718
41.2779	2867
41.3085	2801
41.339	2757
41.3695	2786
41.4001	2776
41.4306	2828
41.4611	2794
41.4916	2749
41.5222	2730
41.5527	2771
41.5832	2846
41.6137	2757
41.6443	2861
41.6748	2765
41.7053	2854
41.7358	2840
41.7664	2934
41.7969	2950
41.8274	3058
41.8579	3013
41.8885	2884
41.919	3050
41.9495	3071
41.9801	3022
42.0106	3060
42.0411	2989
42.0716	3021
42.1022	2958
42.1327	3081
42.1632	3148
42.1937	3054
42.2243	3116
42.2548	3115
42.2853	3156
42.3158	3181
42.3464	3086
42.3769	3198
42.4074	3135
42.438	3201
42.4685	3172
42.499	3188
42.5295	3182
42.5601	3252
42.5906	3344
42.6211	3248
42.6516	3363
42.6822	3300
42.7127	3473
42.7432	3460
42.7737	3442
42.8043	3701
42.8348	3684
42.8653	3941
42.8959	4283
42.9264	4579
42.9569	4786
42.9874	5129
43.018	5519
43.0485	6179
43.079	6922
43.1095	8181
43.1401	9818
43.1706	12669
43.2011	17901
43.2316	28034
43.2622	43902
43.2927	61078
43.3232	73524
43.3538	75676
43.3843	66014
43.4148	56142
43.4453	48601
43.4759	39008
43.5064	26953
43.5369	17361
43.5674	12119
43.598	8805
43.6285	7281
43.659	6172
43.6895	5408
43.7201	4804
43.7506	4488
43.7811	4216
43.8116	3933
43.8422	3787
43.8727	3664
43.9032	3532
43.9338	3493
43.9643	3410
43.9948	3343
44.0253	3353
44.0559	3322
44.0864	3252
44.1169	3225
44.1474	3173
44.178	3133
44.2085	3177
44.239	3134
44.2695	3090
44.3001	3084
44.3306	3089
44.3611	3129
44.3917	3060
44.4222	3042
44.4527	3100
44.4832	3074
44.5138	2962
44.5443	3011
44.5748	3056
44.6053	3114
44.6359	2955
44.6664	2991
44.6969	2998
44.7274	2938
44.758	3004
44.7885	2990
44.819	3056
44.8496	3072
44.8801	2955
44.9106	2937
44.9411	2900
44.9717	3032
45.0022	3005
45.0327	2960
45.0632	2921
45.0938	2902
45.1243	3042
45.5211	2931
45.5517	2919
45.5822	2946
45.6127	2989
45.6432	2841
45.6738	2900
45.7043	2852
45.7348	2910
45.7653	2918
45.7959	2841
45.8264	2841
45.8569	2971
45.8875	2924
45.918	2866
45.9485	2921
45.979	2850
46.0096	2845
46.0401	2884
46.0706	2855
46.1011	2925
46.1317	2791
46.1622	2884
46.1927	2918
46.2232	2875
46.2538	2824
46.2843	2898
46.3148	2847
46.3454	2883
46.3759	2846
46.4064	2858
46.4369	2800
46.4675	2837
46.498	2914
46.5285	2924
46.559	2855
46.5896	2912
46.6201	2895
46.6506	2841
46.6811	2773
46.7117	2778
46.7422	2926
46.7727	2863
46.8033	2810
46.8338	2796
46.8643	2810
46.8948	2833
46.9254	2843
46.9559	2848
46.9864	2824
47.0169	2689
47.0475	2931
47.078	2847
47.1085	2857
47.139	2708
47.1696	2864
47.2001	2846
47.2306	2803
47.2611	2874
47.2917	2958
47.3222	2861
47.3527	2860
47.3833	2851
47.4138	2856
47.4443	2810
47.4748	2833
47.5054	2801
47.5359	2772
47.5664	2831
47.5969	2771
47.6275	2939
47.658	2782
47.6885	2846
47.719	2684
47.7496	2781
47.7801	2768
47.8106	2824
47.8412	2741
47.8717	2817
47.9022	2720
47.9327	2804
47.9633	2809
47.9938	2870
48.0243	2794
48.0548	2851
48.0854	2896
48.1159	2841
48.1464	2875
48.1769	2698
48.2075	2859
48.238	2827
48.2685	2868
48.2991	2832
48.3296	2841
48.3601	2803
48.3906	2890
48.4212	2894
48.4517	2877
48.4822	2877
48.5127	2785
48.5433	2833
48.5738	2886
48.6043	2798
48.6348	2941
48.6654	2977
48.6959	2880
48.7264	3013
48.7569	2865
48.7875	2982
48.818	2951
48.8485	2906
48.8791	2950
48.9096	2978
48.9401	2925
48.9706	2950
49.0012	2974
49.0317	2963
49.0622	2947
49.0927	2952
49.1233	2957
49.1538	3001
49.1843	3003
49.2148	2954
49.2454	2926
49.2759	2955
49.3064	3015
49.337	3064
49.3675	3032
49.398	3031
49.4285	3053
49.4591	3059
49.4896	3072
49.5201	3021
49.5506	2977
49.5812	3068
49.6117	3103
49.6422	3095
49.6727	3138
49.7033	3050
49.7338	3092
49.7643	3129
49.7949	3313
49.8254	3247
49.8559	3247
49.8864	3376
49.917	3481
49.9475	3562
49.978	3777
50.0085	3868
50.0391	4035
50.0696	4174
50.1001	4517
50.1306	4830
50.1612	5362
50.1917	5833
50.2222	6748
50.2528	7595
50.2833	9292
50.3138	11403
50.3443	14609
50.3749	18578
50.4054	23028
50.4359	26872
50.4664	29583
50.497	29563
50.5275	28214
50.558	25699
50.5885	23184
50.6191	20304
50.6496	16948
50.6801	13839
50.7106	10922
50.7412	8741
50.7717	7255
50.8022	6172
50.8328	5330
50.8633	4846
50.8938	4317
50.9243	3995
50.9549	3827
50.9854	3723
51.0159	3505
51.0464	3448
51.077	3437
51.1075	3281
51.138	3335
51.1685	3154
51.1991	3154
51.2296	3127
51.2601	3129
51.2907	3052
51.3212	3074
51.3517	2955
51.3822	3093
51.4128	2989
51.4433	2905
51.4738	3002
51.5043	2917
51.5349	2848
51.5654	3006
51.5959	2952
51.6264	2800
51.657	2866
51.6875	2884
51.718	2839
51.7486	2838
51.7791	2885
51.8096	2897
51.8401	2758
51.8707	2864
51.9012	2846
51.9317	2977
51.9622	2878
51.9928	2823
52.0233	2874
52.0538	2855
52.0843	2781
52.1149	2852
52.1454	2819
52.1759	2869
52.2064	2815
52.237	2861
52.2675	2754
52.298	2934
52.3286	2769
52.3591	2781
52.3896	2723
52.4201	2765
52.4507	2768
52.4812	2866
52.5117	2847
52.5422	2745
52.5728	2787
52.6033	2820
52.6338	2884
52.6643	2720
52.6949	2685
52.7254	2716
52.7559	2746
52.7865	2760
52.817	2789
52.8475	2754
52.878	2706
52.9086	2693
52.9391	2708
52.9696	2762
53.0001	2842
53.0307	2820
53.0612	2843
53.0917	2651
53.1222	2736
53.1528	2789
53.1833	2712
53.2138	2759
53.2444	2707
53.2749	2768
53.3054	2723
53.3359	2697
53.3665	2682
53.397	2668
53.4275	2797
53.458	2791
53.4886	2695
53.5191	2824
53.5496	2841
53.5801	2776
53.6107	2857
53.6412	2781
53.6717	2706
53.7022	2747
53.7328	2771
53.7633	2740
53.7938	2748
53.8244	2750
53.8549	2746
53.8854	2719
53.9159	2779
53.9465	2732
53.977	2701
54.0075	2812
54.038	2759
54.0686	2816
54.0991	2727
54.1296	2736
54.1601	2715
54.1907	2732
54.2212	2729
54.2517	2719
54.2823	2710
54.3128	2707
54.3433	2716
54.3738	2704
54.4044	2712
54.4349	2717
54.4654	2727
54.4959	2721
54.5265	2751
54.557	2640
54.5875	2747
54.618	2725
54.6486	2834
54.6791	2780
54.7096	2721
54.7402	2679
54.7707	2755
54.8012	2540
54.8317	2721
54.8623	2698
54.8928	2800
54.9233	2758
54.9538	2688
54.9844	2655
55.0149	2718
55.0454	2713
55.0759	2721
55.1065	2740
55.137	2680
55.1675	2684
55.1981	2697
55.2286	2825
55.2591	2764
55.2896	2776
55.3202	2701
55.3507	2725
55.3812	2857
55.4117	2817
55.4423	2725
55.4728	2687
55.5033	2674
55.5338	2732
55.5644	2723
55.5949	2619
55.6254	2661
55.6559	2626
55.6865	2779
55.717	2813
55.7475	2700
55.7781	2667
55.8086	2707
55.8391	2797
55.8696	2754
55.9002	2658
55.9307	2755
55.9612	2708
55.9917	2697
56.0223	2700
56.0528	2627
56.0833	2686
56.1138	2721
56.1444	2729
56.1749	2692
56.2054	2740
56.236	2722
56.2665	2700
56.297	2719
56.3275	2705
56.3581	2632
56.3886	2706
56.4191	2607
56.4496	2760
56.4802	2678
56.5107	2748
56.5412	2717
56.5717	2646
56.6023	2605
56.6328	2693
56.6633	2746
56.6939	2711
56.7244	2646
56.7549	2701
56.7854	2716
56.816	2716
56.8465	2671
56.877	2677
56.9075	2614
56.9381	2707
56.9686	2711
56.9991	2700
57.0296	2711
57.0602	2674
57.0907	2668
57.1212	2639
57.1517	2655
57.1823	2748
57.2128	2728
57.2433	2713
57.2739	2594
57.3044	2692
57.3349	2791
57.3654	2733
57.396	2562
57.4265	2668
57.457	2682
57.4875	2685
57.5181	2696
57.5486	2607
57.5791	2674
57.6096	2626
57.6402	2605
57.6707	2719
57.7012	2763
57.7318	2744
57.7623	2782
57.7928	2655
57.8233	2614
57.8539	2665
57.8844	2650
57.9149	2674
57.9454	2677
57.976	2709
58.0065	2730
58.037	2715
58.0675	2718
58.0981	2664
58.1286	2604
58.1591	2743
58.1897	2630
58.2202	2671
58.2507	2722
58.2812	2654
58.3118	2653
58.3423	2707
58.3728	2692
58.4033	2688
58.4339	2645
58.4644	2745
58.4949	2745
58.5254	2619
58.556	2653
58.5865	2718
58.617	2610
58.6476	2701
58.6781	2601
58.7086	2711
58.7391	2633
58.7697	2694
58.8002	2736
58.8307	2612
58.8612	2709
58.8918	2640
58.9223	2698
58.9528	2703
58.9833	2663
59.0139	2582
59.0444	2598
59.0749	2690
59.1054	2668
59.136	2719
59.1665	2685
59.197	2726
59.2276	2614
59.2581	2609
59.2886	2741
59.3191	2657
59.3497	2638
59.3802	2626
59.4107	2780
59.4412	2652
59.4718	2638
59.5023	2625
59.5328	2682
59.5633	2803
59.5939	2645
59.6244	2696
59.6549	2731
59.6855	2623
59.716	2658
59.7465	2596
59.777	2679
59.8076	2640
59.8381	2726
59.8686	2656
59.8991	2661
59.9297	2726
59.9602	2663
59.9907	2808
60.0212	2737
60.0518	2660
60.0823	2621
60.1128	2741
60.1434	2749
60.1739	2730
60.2044	2727
60.2349	2665
60.2655	2646
60.296	2555
60.3265	2714
60.357	2788
60.3876	2645
60.4181	2572
60.4486	2576
60.4791	2657
60.5097	2599
60.5402	2653
60.5707	2764
60.6012	2717
60.6318	2658
60.6623	2539
60.6928	2691
60.7234	2585
60.7539	2703
60.7844	2682
60.8149	2669
60.8455	2647
60.876	2767
60.9065	2666
60.937	2665
60.9676	2751
60.9981	2673
61.0286	2642
61.0591	2742
61.0897	2719
61.1202	2661
61.1507	2644
61.1813	2715
61.2118	2754
61.2423	2693
61.2728	2658
61.3034	2690
61.3339	2703
61.3644	2650
61.3949	2661
61.4255	2637
61.456	2607
61.4865	2689
61.517	2679
61.5476	2715
61.5781	2688
61.6086	2733
61.6392	2636
61.6697	2669
61.7002	2707
61.7307	2642
61.7613	2651
61.7918	2608
61.8223	2740
61.8528	2652
61.8834	2771
61.9139	2715
61.9444	2715
61.9749	2700
62.0055	2631
62.036	2531
62.0665	2708
62.0971	2578
62.1276	2690
62.1581	2648
62.1886	2700
62.2192	2679
62.2497	2674
62.2802	2691
62.3107	2688
62.3413	2699
62.3718	2609
62.4023	2626
62.4328	2573
62.4634	2681
62.4939	2794
62.5244	2663
62.5549	2626
62.5855	2637
62.616	2662
62.6465	2674
62.6771	2693
62.7076	2702
62.7381	2708
62.7686	2634
62.7992	2631
62.8297	2704
62.8602	2679
62.8907	2595
62.9213	2732
62.9518	2577
62.9823	2623
63.0128	2626
63.0434	2652
63.0739	2642
63.1044	2620
63.135	2719
[truncated: 553 more rows]

## Sheet: Fig. 3b
pH6		pH1		Cu foil
810.944	33723.3	810.944	35458.5	810.799	542.372
809.764	33844.9	809.764	35711	809.619	474.468
808.583	34275.6	808.583	35688.2	808.438	561.187
807.402	33795.8	807.402	35669.6	807.258	510.247
806.221	34031.6	806.221	35502.8	806.076	535.533
805.04	33903.3	805.04	35494.8	804.895	550.226
803.858	33827.9	803.858	35457.1	803.714	497.208
802.677	33951.5	802.677	35662.8	802.532	522.479
801.495	33844.4	801.495	35430.6	801.35	492.754
800.312	33728.9	800.312	35843.3	800.167	509.557
799.13	33873.5	799.13	35938.8	798.984	498.873
797.947	33899.7	797.947	35518.6	797.802	524.121
796.763	33832.8	796.763	35700.7	796.618	524.002
795.58	33821	795.58	35494.1	795.435	479.523
794.396	33781.6	794.396	35625.4	794.251	492.086
793.212	33985.2	793.212	35767.3	793.067	472.971
792.028	34061.9	792.028	35687.4	791.883	506.64
790.844	33993	790.844	35531.6	790.698	447.431
789.659	33930.4	789.659	35717.7	789.513	506.411
788.474	34173.8	788.474	35724.4	788.328	483.091
787.288	33999.4	787.288	35910.3	787.143	520.945
786.103	33795.6	786.103	35638.6	785.957	516.61
784.917	33952.4	784.917	35837.1	784.772	486.979
783.731	33630.6	783.731	35367.4	783.585	486.869
782.545	33920.1	782.545	35688.1	782.399	486.758
781.358	34083.1	781.358	35802.2	781.212	455.047
780.171	34096.4	780.171	35591.9	780.025	467.581
778.984	33964.4	778.984	35720.7	778.838	463.263
777.796	33939.9	777.796	35937.8	777.651	494.737
776.609	34243.7	776.609	35954.9	776.463	500.939
775.421	34233.8	775.421	35978.3	775.275	450.322
774.232	34190.2	774.232	35974.3	774.087	513.334
773.044	34277.1	773.044	36037.7	772.898	498.494
771.855	34052.7	771.855	35903.3	771.709	510.998
770.666	34124.8	770.666	35644.9	770.52	433.093
769.476	34049.8	769.476	35998.3	769.331	498.154
768.287	34189.2	768.287	35975.4	768.141	474.925
767.097	34147.8	767.097	35868.5	766.951	472.715
765.907	34293.3	765.907	36022.1	765.761	506.215
764.716	34436.7	764.716	35950.8	764.57	489.3
763.526	34349.1	763.526	35854.5	763.38	470.293
762.335	34292.9	762.335	35760.2	762.189	491.176
761.143	34029.1	761.143	35869.6	760.997	465.881
759.952	33966.8	759.952	36043.9	759.806	448.99
758.76	34204.4	758.76	35710.6	758.614	459.375
757.568	34169.4	757.568	35557.7	757.422	452.979
756.376	33647.9	756.376	35509.7	756.229	450.779
755.183	33765.9	755.183	35824.4	755.037	473.734
753.99	33858.8	753.99	35858.2	753.844	484.104
752.797	33970.5	752.797	35684.4	752.651	481.898
751.603	33916.6	751.603	35494	751.457	423.135
750.41	34007.3	750.41	35653.4	750.263	441.887
749.216	34162.8	749.216	35578.3	749.069	460.629
748.021	33922.7	748.021	35442.4	747.875	410.285
746.827	33824.9	746.827	35585	746.68	431.119
745.632	33900.8	745.632	35796.5	745.486	447.759
744.437	33738.3	744.437	35706.8	744.291	470.667
743.242	33856	743.242	35589.8	743.095	453.828
742.046	33973.7	742.046	35583.7	741.899	462.087
740.85	33991	740.85	35755.3	740.704	453.619
739.654	34217.3	739.654	35648.9	739.507	507.853
738.458	33887.6	738.458	35807.9	738.311	474.306
737.261	34019.8	737.261	35666	737.114	434.506
736.064	33959.8	736.064	35833.2	735.917	409.344
734.867	34121.1	734.867	35914.8	734.72	430.131
733.669	34276.1	733.669	35724.9	733.522	473.87
732.471	34109.6	732.471	35524.7	732.324	463.326
731.273	34097.6	731.273	35810.7	731.126	463.219
730.075	33987.5	730.075	35860.9	729.928	448.51
728.876	34257.1	728.876	35894.3	728.729	435.893
727.677	34065.7	727.677	35811	727.53	433.707
726.478	34151.7	726.478	35952.8	726.331	425.269
725.278	34041.7	725.278	35940.4	725.131	439.76
724.079	34250.5	724.079	35961.3	723.932	460.496
722.879	34342.6	722.879	36194.6	722.731	458.306
721.678	34465.9	721.678	36261.3	721.531	441.539
720.478	34399.7	720.478	35965.6	720.33	470.588
719.277	34420.9	719.277	36111.3	719.13	472.561
718.076	34571.1	718.076	36142.5	717.928	453.721
716.874	34506.9	716.874	36196.6	716.727	430.727
715.672	34528.1	715.672	36602.2	715.525	455.591
714.471	34861.2	714.471	36708.2	714.323	507.482
713.268	34819.9	713.268	36348.3	713.121	501.127
712.066	35007.3	712.066	36803.5	711.918	465.67
710.863	35017.9	710.863	37140	710.715	432.308
709.66	35072.1	709.66	36730.3	709.512	419.74
708.456	35130.5	708.456	36676.1	708.309	430.03
707.253	35238.6	707.253	36775.6	707.105	448.623
706.049	35112.1	706.049	36999.7	705.901	433.984
704.845	35218.2	704.845	37163.4	704.697	440.112
703.64	35203.8	703.64	37007.5	703.493	458.689
702.435	35191.5	702.435	37073.6	702.288	460.658
701.23	35233.1	701.23	37301.5	701.083	439.806
700.025	35378.4	700.025	37129	699.877	439.704
698.819	35370.2	698.819	37255.2	698.672	414.719
697.614	35088.3	697.614	36637	697.466	433.28
696.407	35223.2	696.407	36750.8	696.26	420.744
695.201	35258.5	695.201	37065.5	695.053	418.574
693.994	35453.4	693.994	37330.4	693.846	426.763
692.787	35503.1	692.787	37013.1	692.639	437.02
691.58	35316.8	691.58	36940.3	691.432	395.505
690.372	35610.9	690.372	37171.8	690.224	385.061
689.164	35265.2	689.164	37136.3	689.016	455.343
687.956	35480.5	687.956	37111.1	687.808	417.991
686.748	35480.5	686.748	37251.4	686.6	411.687
685.539	35459.8	685.539	37418.6	685.391	434.342
684.33	35695.6	684.33	37225.8	684.182	428.038
683.121	35662.4	683.121	37169.6	682.973	398.995
681.911	35476.4	681.911	37154.7	681.763	467.109
680.702	35395.8	680.702	37053.1	680.553	421.539
679.492	35315.2	679.492	37308.9	679.343	392.519
678.281	35579.6	678.281	37391	678.133	415.147
677.071	35470.2	677.071	37584.7	676.922	425.374
675.86	35775.7	675.86	37567.7	675.711	383.986
674.648	35823.1	674.648	37457.8	674.5	441.688
673.437	35668.2	673.437	37548.1	673.288	418.886
672.225	35812.5	672.225	37444.4	672.077	427.04
671.013	36043.4	671.013	37439.8	670.864	408.378
669.801	35973.1	669.801	37620.7	669.652	420.655
668.588	36405.9	668.588	37997.5	668.439	404.064
667.375	36444.8	667.375	37821.6	667.226	387.481
666.162	36755.7	666.162	38494.8	666.013	383.269
664.948	36654.3	664.948	38667.1	664.8	426.442
663.735	37125.7	663.735	38713.7	663.586	411.924
662.52	37736.8	662.52	39194.7	662.372	409.769
661.306	37427.4	661.306	39109.4	661.157	432.318
660.091	37896.1	660.091	39485.1	659.943	362.239
658.877	38409.9	658.877	39908	658.728	413.596
657.661	38575.8	657.661	40273	657.513	419.671
656.446	39068.6	656.446	40559.8	656.297	399.005
655.23	39783.2	655.23	41498.2	655.081	440.037
654.014	40329	654.014	41936.6	653.865	456.379
652.798	40516.8	652.798	42159	652.649	398.724
651.581	41090.9	651.581	42445	651.432	427.398
650.364	41383.2	650.364	42817.2	650.215	431.406
649.147	41780.2	649.147	43277.5	648.998	406.659
647.929	41817.6	647.929	43511.7	647.78	386.03
646.712	42037.7	646.712	43801.2	646.563	414.679
645.494	42378.8	645.494	44279.3	645.344	404.32
644.275	42530.9	644.275	44747	644.126	428.848
643.057	43241	643.057	44845.2	642.907	422.593
641.838	43651.3	641.838	45283.8	641.688	438.901
640.618	43940.4	640.618	45375.7	640.469	389.586
639.399	43792.7	639.399	45666.4	639.25	416.144
638.179	43938.1	638.179	45571.6	638.03	407.848
636.959	44069.1	636.959	45548.6	636.81	444.634
635.739	44138.7	635.739	45939.4	635.589	438.384
634.518	44314.6	634.518	45729.9	634.369	399.368
633.297	44627.7	633.297	46456.2	633.148	419.749
632.076	44758.4	632.076	46435	631.926	405.321
630.854	44762.2	630.854	46184.6	630.705	390.899
629.633	45240.7	629.633	46709.8	629.483	396.945
628.411	45127.7	628.411	46782.7	628.261	390.714
627.188	45164.1	627.188	46497.6	627.039	415.164
625.966	44942.8	625.966	46734	625.816	374.173
624.743	44903.6	624.743	46338.6	624.593	408.835
623.519	44782.6	623.519	46264.3	623.37	445.525
622.296	45092.8	622.296	46606.9	622.146	431.117
621.072	45143.4	621.072	46493.7	620.922	455.528
619.848	45079.6	619.848	46621.6	619.698	443.167
618.623	44805.6	618.623	46345.1	618.474	443.062
617.399	44760.3	617.399	46485.2	617.249	418.462
616.174	44653.8	616.174	46239.5	616.024	432.648
614.949	44788.1	614.949	46232.6	614.799	401.941
613.723	44757	613.723	46140.1	613.573	428.364
612.497	44301.9	612.497	46292.3	612.347	409.908
611.271	44283.2	611.271	45787.9	611.121	393.5
610.045	44578.5	610.045	45864.7	609.894	405.637
608.818	44425.2	608.818	45935.4	608.668	403.503
607.591	44300.6	607.591	45851.1	607.441	425.819
606.363	44169.9	606.363	45603.9	606.213	446.087
605.136	44222.6	605.136	45804.9	604.986	411.362
603.908	43937.2	603.908	45519.2	603.758	431.624
602.68	43658.1	602.68	45439.2	602.53	433.557
601.451	43808.5	601.451	45389.7	601.301	396.824
600.223	43962.9	600.223	45334.2	600.072	400.798
598.994	43757.1	598.994	45353.9	598.843	404.771
597.764	43791.5	597.764	45044.2	597.614	414.843
596.535	43687.5	596.535	45265.2	596.384	449.306
595.305	43583.7	595.305	45413	595.154	459.362
594.074	43638.3	594.074	44999.8	593.924	432.836
592.844	43246	592.844	45165.9	592.693	424.606
591.613	43067.1	591.613	44943.9	591.462	471.221
590.382	43546.2	590.382	45073.3	590.231	442.68
589.151	43150.1	589.151	45121.5	589	383.7
587.919	43083	587.919	44501.8	587.768	426.231
586.687	43048.4	586.687	44868.6	586.536	420.042
585.455	43289.7	585.455	44677.4	585.304	450.373
584.222	43186.1	584.222	44528.8	584.071	444.181
582.989	43338	582.989	44883.2	582.838	435.964
581.756	43204	581.756	44813.7	581.605	464.241
580.523	43203.8	580.523	44813.1	580.372	445.89
579.289	43150.9	579.289	44534.9	579.138	447.81
578.055	43004.9	578.055	44487.8	577.904	429.47
576.82	43272.1	576.82	44521.8	576.669	401.013
575.586	43024.9	575.586	44492.9	575.435	431.29
574.351	42795.9	574.351	44510.6	574.2	437.26
573.116	42884.9	573.116	44455.5	572.965	459.418
571.88	42848.3	571.88	44309.3	571.729	477.519
570.644	42898.8	570.644	44628.4	570.493	471.336
569.408	42827.8	569.408	44383.1	569.257	461.111
568.172	43135	568.172	44455.4	568.021	416.518
566.935	43049.9	566.935	44570.1	566.784	426.526
565.698	42762.7	565.698	44323	565.547	480.99
564.461	42570.6	564.461	44583.1	564.309	448.547
563.223	42976.6	563.223	44657.3	563.072	472.679
561.985	42717.9	561.985	44315.3	561.834	444.293
560.747	42523.9	560.747	44361.3	560.596	452.262
559.509	42776.1	559.509	44691.8	559.357	472.339
558.27	42961.6	558.27	44424.8	558.118	480.298
557.031	42906.9	557.031	44262.8	556.879	500.359
555.791	42646.5	555.791	44276.4	555.64	433.675
554.552	42533.4	554.552	44396.8	554.4	520.285
553.312	42696.6	553.312	44140.2	553.16	510.079
552.071	42744.8	552.071	44208.2	551.92	509.957
550.831	42740.6	550.831	44397.1	550.679	536.032
549.59	42972.1	549.59	44346.1	549.438	487.551
548.349	42752.3	548.349	44468.4	548.197	537.788
547.107	42907.1	547.107	44814.2	546.956	543.7
545.866	43192.8	545.866	44885.9	545.714	547.596
544.624	43754	544.624	45042.2	544.472	533.375
543.381	43341	543.381	45097.8	543.229	611.724
542.139	43475.5	542.139	45412.8	541.987	690.036
540.896	43748.6	540.896	45534.7	540.744	746.186
539.652	43792.3	539.652	45517.7	539.5	774.158
538.409	44163.8	538.409	45589.1	538.257	822.219
537.165	44076.8	537.165	45395.2	537.013	805.942
535.921	44048.1	535.921	45352.2	535.769	795.701
534.676	43844.6	534.676	45528.1	534.524	815.598
533.432	43948.5	533.432	45374.5	533.279	811.385
532.187	43751.2	532.187	45899.7	532.034	857.371
530.941	44340.8	530.941	45687.9	530.789	957.534
529.696	43985	529.696	45821.3	529.543	969.345
528.45	44046.6	528.45	45591.6	528.297	937.008
527.203	43660.8	527.203	45596.6	527.051	926.752
525.957	43862.9	525.957	45613.7	525.804	926.528
524.71	43812.2	524.71	45570.6	524.558	852.12
523.463	43619.2	523.463	45234.9	523.31	829.865
522.215	43408.2	522.215	45266	522.063	831.668
520.968	43287.5	520.968	45255.1	520.815	775.368
519.719	43613.6	519.719	45258.2	519.567	855.303
518.471	43693.2	518.471	45361.4	518.319	911.168
517.222	43548.5	517.222	45508.6	517.07	1031.07
515.973	43453.9	515.973	44949.1	515.821	1026.82
514.724	43397.3	514.724	44778.1	514.572	1002.56
513.475	43216.8	513.475	44641.3	513.322	1058.33
512.225	43072.3	512.225	44750.5	512.072	986.072
510.975	42923.9	510.975	44451.7	510.822	839.858
509.724	42687.6	509.724	44564.9	509.571	845.652
508.473	42851.1	508.473	44572	508.32	877.426
507.222	42806.8	507.222	44445.3	507.069	971.129
505.971	42774.4	505.971	44714.3	505.818	1058.79
504.719	43255.4	504.719	44759.4	504.566	1204.34
503.467	43049.2	503.467	44700.6	503.314	1198.05
502.215	42611.6	502.215	44719.7	502.062	1137.87
500.962	42397.6	500.962	44166	500.809	975.94
499.709	41786.8	499.709	43955.7	499.556	975.703
498.456	41914.3	498.456	43354.6	498.303	937.565
497.203	41467.3	497.203	43557.4	497.049	867.535
495.949	41921.8	495.949	43359.4	495.796	839.411
494.695	41596.7	494.695	43087.8	494.541	839.207
493.44	41257.7	493.44	43165	493.287	815.089
492.185	41078.4	492.185	42921.4	492.032	822.86
490.93	40845.3	490.93	42801.4	490.777	872.458
489.675	40843.3	489.675	42213.5	489.522	880.212
488.419	40514.8	488.419	41844.8	488.266	816.287
487.163	40369.6	487.163	42175	487.01	869.831
485.907	40142.9	485.907	41973.7	485.754	893.499
484.651	40224.6	484.651	41864	484.497	885.324
483.394	40244.7	483.394	41839.9	483.24	1010.42
482.137	39725.8	482.137	41523.5	481.983	998.239
480.879	39877.2	480.879	41435.8	480.726	1029.8
479.621	39704.5	479.621	41225	479.468	1039.49
478.363	39617.3	478.363	41250.7	478.21	989.561
477.105	39116.9	477.105	40662.5	476.951	931.709
475.846	38745.9	475.846	40261.4	475.692	949.357
474.587	38545.9	474.587	40555.4	474.433	877.643
473.328	38872	473.328	40162.3	473.174	917.132
472.068	38505.2	472.068	40023.5	471.914	847.446
470.808	38749.8	470.808	39916.5	470.654	875.017
469.548	38514.2	469.548	39944.5	469.394	930.347
468.287	38548.4	468.287	40105.3	468.133	987.632
467.027	38269.4	467.027	39748.5	466.873	951.702
465.765	38034.1	465.765	39546.5	465.611	941.559
464.504	38112	464.504	39503.2	464.35	925.475
463.242	37732.1	463.242	39275.6	463.088	923.268
461.98	37651.6	461.98	39434.4	461.826	887.388
460.718	37588.9	460.718	39256.4	460.563	932.718
459.455	37734.2	459.455	39205.2	459.301	896.853
458.192	37711.1	458.192	39282.7	458.038	902.572
456.928	37597	456.928	39261.3	456.774	880.584
455.665	37542.3	455.665	39192.3	455.511	826.953
454.401	37586.5	454.401	39079.9	454.247	870.264
453.137	37363.8	453.137	39232.4	452.982	848.3
451.872	37178.7	451.872	39149.7	451.718	774.946
450.607	37230.8	450.607	39124.3	450.453	822.191
449.342	37322.5	449.342	39144.4	449.188	851.629
448.077	37558.3	448.077	39024.1	447.922	930.438
446.811	37557	446.811	38744	446.656	884.786
445.545	37640.6	445.545	38878.6	445.39	876.671
444.278	37418.2	444.278	39003.4	444.124	884.352
443.011	37574.8	443.011	39248.4	442.857	886.109
441.744	37476.8	441.744	38784.9	441.59	816.835
440.477	37473.5	440.477	39057.5	440.322	757.459
439.209	37432.8	439.209	39180.1	439.055	757.273
437.941	37587.2	437.941	38746.6	437.787	778.774
436.673	37363.2	436.673	39405.3	436.518	839.687
435.404	37200.3	435.404	39080.3	435.25	849.334
434.136	37455.1	434.136	38810.6	433.981	870.797
432.866	37327.8	432.866	38852.3	432.711	760.283
431.597	37541.1	431.597	38976.7	431.442	736.466
430.327	37138.1	430.327	38872.6	430.172	694.943
429.057	37186.1	429.057	38656.4	428.902	728.232
427.786	37121.9	427.786	38609.5	427.631	657.215
426.515	37175.7	426.515	38330.5	426.36	637.381
425.244	36836.1	425.244	38403.7	425.089	617.557
423.973	36665.8	423.973	38321.5	423.818	613.473
422.701	36751.2	422.701	38152.8	422.546	617.254
421.429	36651.7	421.429	38021.6	421.274	601.379
420.157	36495.3	420.157	37951.3	420.002	620.879
418.884	36293.8	418.884	37676.8	418.729	601.083
417.611	36214.2	417.611	37755.9	417.456	589.152
416.338	36008.9	416.338	37577.7	416.183	622.384
415.064	36023.6	415.064	37670.5	414.909	596.714
413.79	36079.5	413.79	37612.2	413.635	574.98
412.516	36066.7	412.516	37530.3	412.361	618.001
411.242	35706.7	411.242	37419.1	411.086	604.118
409.967	35717.5	409.967	37517.7	409.811	582.399
408.692	35930.3	408.692	37682.9	408.536	611.662
407.416	35784.2	407.416	37597.2	407.26	631.111
406.14	36057.5	406.14	37448.8	405.985	623.118
404.864	35747	404.864	37355.3	404.708	601.415
403.588	35567.7	403.588	37021	403.432	624.769
402.311	35600.1	402.311	37344.7	402.155	587.412
401.034	35532.6	401.034	36946	400.878	604.885
399.756	35369.2	399.756	37130.6	399.601	575.379
398.479	35743.9	398.479	36964.9	398.323	604.586
397.201	35748.8	397.201	37137.7	397.045	651.383
395.922	35671.5	395.922	36938.8	395.767	616.021
394.644	35424.2	394.644	37232.7	394.488	670.613
393.365	35726.2	393.365	37178.6	393.209	705.631
392.086	35574.7	392.086	37145.9	391.93	721.09
390.806	35558.1	390.806	37289.1	390.65	761.939
389.526	35754.4	389.526	37194	389.37	730.5
388.246	35935	388.246	37194.5	388.09	806.475
386.965	35797.3	386.965	37107.3	386.809	833.607
385.684	35608.8	385.684	37453.3	385.528	821.69
384.403	35762	384.403	37219.6	384.247	813.682
383.122	35522.9	383.122	37040.7	382.966	821.284
381.84	35317.2	381.84	37240.2	381.684	844.484
380.558	35637.9	380.558	37326.5	380.401	859.873
379.275	35469.3	379.275	37235.4	379.119	879.154
377.993	35698.2	377.993	37011.8	377.836	789.289
376.709	35699.1	376.709	37076.7	376.553	752.074
375.426	35409.8	375.426	37127.9	375.27	794.741
374.142	35636.7	374.142	37107	373.986	802.334
372.858	35460.4	372.858	37138.7	372.702	872.224
371.574	35478.8	371.574	37003	371.417	897.312
370.289	35189.8	370.289	37139.7	370.133	819.251
369.004	35293.9	369.004	36971	368.848	782.084
367.719	35090.7	367.719	36790.6	367.562	746.88
366.433	34817.5	366.433	36610.4	366.277	758.361
365.147	35034.4	365.147	36634.4	364.991	806.774
363.861	34971.3	363.861	36586.4	363.704	855.162
362.575	34861.5	362.575	36524.8	362.418	841.349
361.288	34713	361.288	36511.9	361.131	833.369
360	34549	360	36504.8	359.844	872.005
358.713	34563.7	358.713	36235.5	358.556	848.489
357.425	34661.9	357.425	36449.8	357.268	817.22
356.137	34513.6	356.137	35980.7	355.98	826.72
354.848	34481.7	354.848	36400.6	354.691	845.916
353.559	34385.9	353.559	35982.3	353.402	863.163
352.27	34402.5	352.27	35622.3	352.113	857.131
350.981	34213.7	350.981	35648.4	350.824	843.347
349.691	34381.5	349.691	35753.8	349.534	879.963
348.401	34502.8	348.401	36089.9	348.244	879.745
347.11	34472.9	347.11	35910.4	346.953	970.578
345.82	34158.3	345.82	35917	345.663	935.474
344.529	33996.8	344.529	36006.8	344.371	931.369
343.237	33967.1	343.237	35761.7	343.08	913.714
341.946	33745.7	341.946	35758.6	341.788	822.525
340.653	33896	340.653	35550.4	340.496	802.972
339.361	33806.3	339.361	35603.4	339.204	812.444
338.068	33892.7	338.068	35944.6	337.911	866.391
336.775	34346.3	336.775	36065.2	336.618	856.508
335.482	34090.3	335.482	35926.7	335.325	836.965
334.188	33906	334.188	35993.1	334.031	825.162
332.894	34214.4	332.894	35738.8	332.737	774.724
331.6	34122.8	331.6	35834.1	331.443	832.476
330.306	34357.6	330.306	36325.4	330.148	859.303
329.011	34206.2	329.011	36154.1	328.853	789.589
327.715	34265.2	327.715	36181.8	327.558	764.302
326.42	34395.6	326.42	35906.5	326.262	739.027
325.124	34385.1	325.124	36165.7	324.966	785.14
323.828	34507.6	323.828	36291.6	323.67	734.801
322.531	34123	322.531	36076.3	322.373	765.467
321.234	34554	321.234	36175.2	321.076	769.131
319.937	34686.1	319.937	36688.5	319.779	736.178
318.639	34584.9	318.639	36405.7	318.482	780.308
317.342	34799.7	317.342	36512.2	317.184	768.555
316.043	34677.4	316.043	36805.4	315.885	772.215
314.745	34795.8	314.745	36553.6	314.587	793.2
313.446	34814.1	313.446	36386.7	313.288	789.152
312.147	34734.2	312.147	36498.8	311.989	758.166
310.847	34833.2	310.847	36749.4	310.689	725.272
309.548	34822.6	309.548	36553.7	309.389	725.091
308.248	34965.8	308.248	36694.5	308.089	719.141
306.947	34918.6	306.947	36729.5	306.789	701.66
305.646	35046.4	305.646	36683.8	305.488	757.219
304.345	34928.1	304.345	36680.4	304.187	670.567
303.044	35132.6	303.044	37018.9	302.885	689.608
301.742	35148.7	301.742	37025	301.584	677.913
300.44	34882.7	300.44	36971.6	300.281	668.144

## Sheet: Fig. 3c 
		Cu foil			porous Cu
-1.19757	-0.443927	-0.000378317	-1.19766	-0.444019	-0.00126684
-1.19586	-0.442225	-0.000365129	-1.19609	-0.442455	-0.00121209
-1.19398	-0.440339	-0.000355775	-1.19407	-0.440431	-0.00117068
-1.19223	-0.43859	-0.00034642	-1.19223	-0.43859	-0.00113572
-1.19034	-0.436704	-0.000336606	-1.19057	-0.436934	-0.00110444
-1.18869	-0.435048	-0.000327558	-1.18887	-0.435232	-0.00107668
-1.18689	-0.433254	-0.00031851	-1.18703	-0.433392	-0.00104908
-1.18482	-0.431184	-0.000309156	-1.18505	-0.431413	-0.0010227
-1.18321	-0.429573	-0.000301488	-1.1834	-0.429757	-0.000996784
-1.18151	-0.427871	-0.000293207	-1.18151	-0.427871	-0.000971941
-1.17967	-0.426031	-0.000285847	-1.17972	-0.426077	-0.000946484
-1.17765	-0.424007	-0.000277872	-1.17792	-0.424283	-0.000923788
-1.17604	-0.422396	-0.000270665	-1.17617	-0.422534	-0.000899406
-1.17447	-0.420832	-0.000264224	-1.17433	-0.420694	-0.000876863
-1.17254	-0.4189	-0.00025671	-1.17272	-0.419084	-0.0008557
-1.17065	-0.417014	-0.000248122	-1.17065	-0.417014	-0.000832391
-1.16868	-0.415036	-0.000242908	-1.16895	-0.415312	-0.000810615
-1.16707	-0.413425	-0.000236621	-1.16707	-0.413425	-0.000789453
-1.16532	-0.411677	-0.000230333	-1.16545	-0.411815	-0.000769057
-1.16338	-0.409745	-0.000224046	-1.16338	-0.409745	-0.000747588
-1.16159	-0.407951	-0.000217912	-1.1615	-0.407859	-0.000726272
-1.15975	-0.40611	-0.000212545	-1.15998	-0.406341	-0.000707563
-1.158	-0.404362	-0.000207331	-1.15819	-0.404546	-0.000687321
-1.15612	-0.402476	-0.000201657	-1.15648	-0.402844	-0.000668305
-1.15441	-0.400774	-0.000194756	-1.1546	-0.400958	-0.000648523
-1.15257	-0.398934	-0.000190615	-1.15294	-0.399302	-0.000630887
-1.15096	-0.397323	-0.000186321	-1.15105	-0.397415	-0.000611872
-1.14898	-0.395345	-0.000180954	-1.14894	-0.395299	-0.000592243
-1.14715	-0.393505	-0.000175894	-1.14738	-0.393735	-0.000575067
-1.14549	-0.391849	-0.000171293	-1.14553	-0.391895	-0.000557892
-1.14356	-0.389917	-0.000166386	-1.14383	-0.390193	-0.00054087
-1.14185	-0.388214	-0.000162859	-1.1419	-0.38826	-0.000522775
-1.13997	-0.386328	-0.000158565	-1.1402	-0.386558	-0.000506979
-1.13831	-0.384672	-0.000154884	-1.13854	-0.384902	-0.000491337
-1.13629	-0.382648	-0.000149364	-1.13661	-0.38297	-0.000474622
-1.13458	-0.380945	-0.00014645	-1.13468	-0.381038	-0.000459594
-1.13279	-0.379151	-0.000142616	-1.13293	-0.379289	-0.000444719
-1.13095	-0.377311	-0.000139089	-1.13109	-0.377449	-0.000430457
-1.12902	-0.375379	-0.000135869	-1.12939	-0.375747	-0.000415889
-1.12722	-0.373585	-0.000131882	-1.12746	-0.373815	-0.000400707
-1.12552	-0.371882	-0.000128508	-1.12584	-0.372204	-0.000387979
-1.12354	-0.369904	-0.000123754	-1.12391	-0.370272	-0.00037433
-1.12207	-0.368432	-0.000122221	-1.12221	-0.36857	-0.000362062
-1.12019	-0.366546	-0.000119154	-1.12046	-0.366822	-0.000350101
-1.11839	-0.364752	-0.000116086	-1.11858	-0.364936	-0.000337526
-1.11669	-0.363049	-0.000113633	-1.11674	-0.363095	-0.000325565
-1.1148	-0.361163	-0.000110719	-1.11462	-0.360979	-0.00031299
-1.11296	-0.359323	-0.000107652	-1.11338	-0.359737	-0.000304095
-1.11098	-0.357345	-0.000105199	-1.11135	-0.357713	-0.000292901
-1.10951	-0.355873	-0.000102285	-1.10956	-0.355919	-0.000282013
-1.10767	-0.354032	-0.000100598	-1.10772	-0.354078	-0.000271125
-1.10583	-0.352192	-9.81444e-05	-1.10565	-0.352008	-0.00026039
-1.10413	-0.35049	-9.58441e-05	-1.10408	-0.350444	-0.000251649
-1.10183	-0.34819	-9.21637e-05	-1.10234	-0.348696	-0.000242908
-1.10036	-0.346718	-9.10903e-05	-1.1005	-0.346855	-0.000233707
-1.09856	-0.344923	-8.86366e-05	-1.09861	-0.344969	-0.000224353
-1.09658	-0.342945	-8.64897e-05	-1.09686	-0.343221	-0.000215612
-1.09516	-0.341519	-8.5723e-05	-1.09511	-0.341473	-0.000206871
-1.09309	-0.339449	-8.26559e-05	-1.09369	-0.340047	-0.000199203
-1.09139	-0.337746	-8.11224e-05	-1.09152	-0.337884	-0.000192302
-1.08959	-0.335952	-7.92822e-05	-1.08978	-0.336136	-0.000184328
-1.08798	-0.334342	-7.7442e-05	-1.08794	-0.334296	-0.000176967
-1.08596	-0.332318	-7.57551e-05	-1.08619	-0.332548	-0.000169606
-1.08407	-0.330432	-7.37615e-05	-1.08421	-0.33057	-0.000162552
-1.08251	-0.328867	-7.2228e-05	-1.08251	-0.328867	-0.000155958
-1.08048	-0.326843	-7.06945e-05	-1.08081	-0.327165	-0.00014921
-1.07883	-0.325187	-6.97744e-05	-1.07892	-0.325279	-0.000143076
-1.07703	-0.323393	-6.68607e-05	-1.07717	-0.323531	-0.000136329
-1.07528	-0.321644	-6.64007e-05	-1.07542	-0.321783	-0.000131268
-1.07331	-0.319666	-6.45605e-05	-1.07372	-0.32008	-0.000124828
-1.07156	-0.317918	-6.31803e-05	-1.07151	-0.317872	-0.000119154
-1.06986	-0.316216	-6.25669e-05	-1.0699	-0.316262	-0.00011348
-1.06815	-0.314514	-6.16468e-05	-1.06815	-0.314514	-0.000108266
-1.06622	-0.312581	-5.93465e-05	-1.06641	-0.312766	-0.000102285
-1.06438	-0.310741	-5.81197e-05	-1.06429	-0.310649	-9.64575e-05
-1.06272	-0.309085	-5.70462e-05	-1.06268	-0.309039	-9.26238e-05
-1.06065	-0.307015	-5.55127e-05	-1.06102	-0.307383	-8.78699e-05
-1.059	-0.305359	-5.44393e-05	-1.05946	-0.305819	-8.37294e-05
-1.05702	-0.30338	-5.29058e-05	-1.0573	-0.303656	-7.85154e-05
-1.05536	-0.301724	-5.13722e-05	-1.05573	-0.302092	-7.45283e-05
-1.05343	-0.299792	-5.12189e-05	-1.05375	-0.300114	-6.93144e-05
-1.05182	-0.298182	-5.02988e-05	-1.05214	-0.298504	-6.51739e-05
-1.04998	-0.296342	-4.9072e-05	-1.05017	-0.296526	-6.02666e-05
-1.048	-0.294363	-4.79985e-05	-1.04846	-0.294823	-5.53594e-05
-1.04612	-0.292477	-4.70784e-05	-1.04639	-0.292753	-5.06055e-05
-1.04455	-0.290913	-4.6465e-05	-1.04465	-0.291005	-4.75385e-05
-1.04258	-0.288935	-4.55449e-05	-1.04294	-0.289303	-4.40114e-05
-1.04092	-0.287278	-4.50848e-05	-1.04124	-0.287601	-4.00242e-05
-1.03926	-0.285622	-4.3858e-05	-1.03931	-0.285668	-3.58837e-05
-1.03738	-0.283736	-4.30913e-05	-1.03756	-0.28392	-3.15899e-05
-1.03563	-0.281988	-4.27846e-05	-1.03577	-0.282126	-2.69894e-05
-1.03374	-0.280102	-4.1251e-05	-1.03379	-0.280148	-2.34623e-05
-1.03204	-0.278399	-4.1251e-05	-1.03222	-0.278583	-2.05486e-05
-1.03001	-0.276375	-3.94108e-05	-1.03038	-0.276743	-1.61014e-05
-1.02845	-0.274811	-3.94108e-05	-1.02836	-0.274719	-1.19609e-05
-1.02647	-0.272833	-3.91041e-05	-1.0267	-0.273063	-8.74054e-06
-1.02477	-0.271131	-3.7724e-05	-1.02491	-0.271269	-4.90676e-06
-1.02298	-0.269336	-3.72639e-05	-1.02325	-0.269612	-1.68638e-06
-1.02123	-0.267588	-3.64971e-05	-1.02155	-0.26791	1.2273e-06
-1.01939	-0.265748	-3.60371e-05	-1.01953	-0.265886	5.67449e-06
-1.0175	-0.263862	-3.5117e-05	-1.01782	-0.264184	8.58817e-06
-1.01571	-0.262067	-3.45036e-05	-1.01589	-0.262252	1.33421e-05
-1.01396	-0.260319	-3.32768e-05	-1.01414	-0.260503	1.5949e-05
-1.01216	-0.258525	-3.34301e-05	-1.01221	-0.258571	1.94761e-05
-1.01032	-0.256685	-3.29701e-05	-1.01065	-0.257007	2.28498e-05
-1.00867	-0.255029	-3.251e-05	-1.00862	-0.254983	2.53035e-05
-1.00669	-0.253051	-3.15899e-05	-1.00678	-0.253142	2.86772e-05
-1.00485	-0.25121	-3.09765e-05	-1.00526	-0.251624	3.06708e-05
-1.00301	-0.24937	-3.06698e-05	-1.00347	-0.24983	3.41979e-05
-1.00117	-0.24753	-2.9903e-05	-1.00158	-0.247944	3.57314e-05
-0.999606	-0.245966	-3.00564e-05	-0.999928	-0.246288	3.78783e-05
-0.997949	-0.244309	-3.02097e-05	-0.998087	-0.244447	4.0792e-05
-0.995879	-0.242239	-2.92896e-05	-0.996155	-0.242515	4.37056e-05
-0.993993	-0.240353	-2.83695e-05	-0.994223	-0.240583	4.52392e-05
-0.992659	-0.239019	-2.92896e-05	-0.992659	-0.239019	4.56992e-05
-0.990588	-0.236949	-2.76028e-05	-0.990681	-0.237041	4.84595e-05
-0.988748	-0.235108	-2.71427e-05	-0.988886	-0.235246	4.96864e-05
-0.987	-0.23336	-2.69894e-05	-0.987	-0.23336	5.10665e-05
-0.985114	-0.231474	-2.6376e-05	-0.985298	-0.231658	5.16799e-05
-0.983412	-0.229772	-2.59159e-05	-0.983504	-0.229864	5.27534e-05
-0.981618	-0.227977	-2.57625e-05	-0.98171	-0.22807	5.39802e-05
-0.979731	-0.226091	-2.56092e-05	-0.980053	-0.226413	5.42869e-05
-0.977891	-0.224251	-2.53025e-05	-0.978121	-0.224481	5.55137e-05
-0.976281	-0.222641	-2.51491e-05	-0.976373	-0.222733	5.59738e-05
-0.974441	-0.220801	-2.46891e-05	-0.974579	-0.220939	5.68939e-05
-0.972646	-0.219006	-2.43824e-05	-0.972877	-0.219237	5.64338e-05
-0.970898	-0.217258	-2.33089e-05	-0.970898	-0.217258	5.73539e-05
-0.969012	-0.215372	-2.33089e-05	-0.969426	-0.215786	5.68939e-05
-0.96708	-0.21344	-2.30022e-05	-0.967448	-0.213808	5.7814e-05
-0.965516	-0.211876	-2.31556e-05	-0.96547	-0.21183	5.91941e-05
-0.963629	-0.209989	-2.26955e-05	-0.963767	-0.210127	5.96542e-05
-0.961789	-0.208149	-2.25422e-05	-0.962111	-0.208471	5.79673e-05
-0.959811	-0.206171	-2.14687e-05	-0.960087	-0.206447	5.91941e-05
-0.958063	-0.204423	-2.07019e-05	-0.958339	-0.204699	5.93475e-05
-0.956407	-0.202766	-2.16221e-05	-0.956499	-0.202858	5.95008e-05
-0.954428	-0.200788	-2.02419e-05	-0.954704	-0.201064	5.96542e-05
-0.95268	-0.19904	-2.05486e-05	-0.952818	-0.199178	5.96542e-05
-0.950978	-0.197338	-2.00885e-05	-0.951162	-0.197522	5.98075e-05
-0.949092	-0.195452	-2.05486e-05	-0.949276	-0.195636	6.02676e-05
-0.947435	-0.193795	-1.99352e-05	-0.947619	-0.193979	5.95008e-05
-0.945641	-0.192001	-1.99352e-05	-0.945779	-0.192139	5.99609e-05
-0.943801	-0.190161	-1.94751e-05	-0.943985	-0.190345	5.99609e-05
-0.942007	-0.188367	-1.91684e-05	-0.942283	-0.188643	5.93475e-05
-0.940121	-0.186481	-1.90151e-05	-0.940397	-0.186757	6.01142e-05
-0.938326	-0.184686	-1.87084e-05	-0.938464	-0.184824	5.99609e-05
-0.936532	-0.182892	-1.84017e-05	-0.936578	-0.182938	6.02676e-05
-0.934876	-0.181236	-1.8555e-05	-0.934876	-0.181236	6.04209e-05
-0.933036	-0.179396	-1.77883e-05	-0.933266	-0.179626	5.98075e-05
-0.931288	-0.177648	-1.84017e-05	-0.931196	-0.177556	6.11877e-05
-0.929309	-0.175669	-1.73282e-05	-0.929447	-0.175807	6.07277e-05
-0.927377	-0.173737	-1.65615e-05	-0.927745	-0.174105	6.04209e-05
-0.925859	-0.172219	-1.74816e-05	-0.926043	-0.172403	5.98075e-05
-0.923973	-0.170333	-1.65615e-05	-0.924249	-0.170609	6.05743e-05
-0.922041	-0.168401	-1.62548e-05	-0.922547	-0.168906	5.96542e-05
-0.920522	-0.166882	-1.62548e-05	-0.920476	-0.166836	6.07277e-05
-0.918268	-0.164628	-1.47213e-05	-0.918682	-0.165042	6.04209e-05
-0.916566	-0.162926	-1.53347e-05	-0.916796	-0.163156	6.10344e-05
-0.915094	-0.161454	-1.59481e-05	-0.915278	-0.161638	5.99609e-05
-0.913253	-0.159613	-1.59481e-05	-0.913161	-0.159521	6.1341e-05
-0.911551	-0.157911	-1.53347e-05	-0.911551	-0.157911	6.1341e-05
-0.909665	-0.156025	-1.51813e-05	-0.909711	-0.156071	6.14944e-05
-0.907779	-0.154139	-1.47213e-05	-0.907917	-0.154277	6.11877e-05
-0.905985	-0.152345	-1.47213e-05	-0.906215	-0.152575	6.10344e-05
-0.904374	-0.150734	-1.45679e-05	-0.904466	-0.150826	6.10344e-05
-0.902258	-0.148618	-1.42612e-05	-0.902442	-0.148802	6.22612e-05
-0.900556	-0.146916	-1.39545e-05	-0.900648	-0.147008	6.18011e-05
-0.898716	-0.145076	-1.38011e-05	-0.8989	-0.14526	6.18011e-05
-0.897197	-0.143558	-1.41078e-05	-0.89706	-0.14342	6.21078e-05
-0.895357	-0.141717	-1.42612e-05	-0.895541	-0.141901	6.21078e-05
-0.893333	-0.139693	-1.33411e-05	-0.893563	-0.139923	6.24145e-05
-0.891401	-0.137761	-1.19609e-05	-0.891723	-0.138083	6.22612e-05
-0.889837	-0.136197	-1.27277e-05	-0.890113	-0.136473	6.22612e-05
-0.88795	-0.13431	-1.21143e-05	-0.887996	-0.134356	6.3948e-05
-0.886294	-0.132654	-1.27277e-05	-0.886294	-0.132654	6.31813e-05
-0.884592	-0.130952	-1.34944e-05	-0.884546	-0.130906	6.37947e-05
-0.882752	-0.129112	-1.2421e-05	-0.882614	-0.128974	6.53282e-05
-0.881004	-0.127364	-1.18076e-05	-0.88082	-0.12718	6.47148e-05
-0.878887	-0.125247	-1.05808e-05	-0.879209	-0.125569	6.48681e-05
-0.877139	-0.123499	-1.15009e-05	-0.877369	-0.123729	6.54815e-05
-0.875391	-0.121751	-1.11942e-05	-0.875759	-0.122119	6.48681e-05
-0.873321	-0.119681	-1.02741e-05	-0.873873	-0.120233	6.57883e-05
-0.871941	-0.118301	-1.19609e-05	-0.871803	-0.118163	6.67083e-05
-0.870146	-0.116506	-1.13475e-05	-0.870192	-0.116552	6.71684e-05
-0.868214	-0.114574	-1.10408e-05	-0.86826	-0.11462	6.77818e-05
-0.866328	-0.112688	-1.04274e-05	-0.866696	-0.113056	6.77818e-05
-0.864672	-0.111032	-1.05808e-05	-0.864764	-0.111124	6.94687e-05
-0.862831	-0.109191	-9.814e-06	-0.863062	-0.109422	6.97754e-05
-0.860991	-0.107351	-9.66065e-06	-0.861267	-0.107627	7.00821e-05
-0.859197	-0.105557	-9.5073e-06	-0.859197	-0.105557	7.06955e-05
-0.857495	-0.103855	-9.5073e-06	-0.857403	-0.103763	7.17689e-05
-0.855609	-0.101969	-9.35395e-06	-0.855609	-0.101969	7.20756e-05
-0.853814	-0.100174	-9.04725e-06	-0.85386	-0.10022	7.26891e-05
-0.851974	-0.0983342	-8.89389e-06	-0.852204	-0.0985643	7.26891e-05
-0.850226	-0.096586	-9.2006e-06	-0.850502	-0.096862	7.36092e-05
-0.848386	-0.0947458	-8.28049e-06	-0.848478	-0.0948378	7.5296e-05
-0.84673	-0.0930896	-8.74054e-06	-0.846914	-0.0932736	7.56027e-05
-0.844705	-0.0910653	-7.51373e-06	-0.844889	-0.0912493	7.69829e-05
-0.842819	-0.0891792	-7.05368e-06	-0.843141	-0.0895011	7.72896e-05
-0.841163	-0.0875229	-7.20703e-06	-0.841255	-0.0876149	7.83631e-05
-0.839461	-0.0858207	-8.12714e-06	-0.839461	-0.0858207	7.89765e-05
-0.837712	-0.0840725	-7.97379e-06	-0.837666	-0.0840265	8.03566e-05
-0.83578	-0.0821403	-6.74697e-06	-0.835872	-0.0822323	8.12767e-05
-0.834032	-0.0803921	-7.51373e-06	-0.834078	-0.0804381	8.18902e-05
-0.832192	-0.0785519	-5.82687e-06	-0.832376	-0.0787359	8.31169e-05
-0.830444	-0.0768037	-6.59362e-06	-0.830352	-0.0767117	8.40371e-05
-0.828787	-0.0751474	-7.05368e-06	-0.828696	-0.0750555	8.49572e-05
-0.826855	-0.0732152	-5.82687e-06	-0.827131	-0.0734913	8.49572e-05
-0.825061	-0.071421	-6.59362e-06	-0.825107	-0.071467	8.63373e-05
-0.823221	-0.0695808	-5.82687e-06	-0.823405	-0.0697648	8.77175e-05
-0.821289	-0.0676486	-5.67351e-06	-0.821473	-0.0678326	8.89443e-05
-0.819862	-0.0662224	-6.59362e-06	-0.819862	-0.0662224	8.94044e-05
-0.817884	-0.0642442	-6.13357e-06	-0.81816	-0.0645202	8.97111e-05
-0.815952	-0.0623119	-5.36681e-06	-0.816182	-0.062542	9.10912e-05
-0.814342	-0.0607018	-5.21346e-06	-0.814296	-0.0606558	9.29314e-05
-0.812318	-0.0586776	-3.98665e-06	-0.812455	-0.0588155	9.43116e-05
-0.810799	-0.0571594	-4.90676e-06	-0.810707	-0.0570673	9.4925e-05
-0.808683	-0.0550431	-5.06011e-06	-0.808821	-0.0551811	9.59985e-05
-0.806935	-0.0532949	-4.29335e-06	-0.806981	-0.0533409	9.82987e-05
-0.805187	-0.0515467	-4.29335e-06	-0.805187	-0.0515467	9.78387e-05
-0.803346	-0.0497065	-3.8333e-06	-0.803669	-0.0500285	9.92189e-05
-0.801644	-0.0480043	-4.14e-06	-0.80169	-0.0480503	0.000100752
-0.799804	-0.046164	-3.37324e-06	-0.799712	-0.0460721	0.000104126
-0.798056	-0.0444158	-3.06654e-06	-0.798056	-0.0444158	0.000102746
-0.796308	-0.0426676	-2.91319e-06	-0.796308	-0.0426676	0.000104126
-0.794559	-0.0409194	-3.98665e-06	-0.794467	-0.0408274	0.000105813
-0.792673	-0.0390332	-3.98665e-06	-0.792719	-0.0390792	0.000105813
-0.790695	-0.037055	-2.45313e-06	-0.790925	-0.037285	0.000108113
-0.788901	-0.0352608	-2.45313e-06	-0.789085	-0.0354448	0.000109493
-0.787475	-0.0338346	-1.83973e-06	-0.787429	-0.0337886	0.00010934
-0.785404	-0.0317644	-2.45313e-06	-0.785496	-0.0318564	0.000111487
-0.783794	-0.0301542	-3.37324e-06	-0.783748	-0.0301081	0.000112714
-0.781586	-0.0279459	-1.37967e-06	-0.781724	-0.0280839	0.000114401
-0.780022	-0.0263817	-1.68638e-06	-0.779976	-0.0263357	0.000115014
-0.778135	-0.0244955	-1.07297e-06	-0.77832	-0.0246795	0.000115474
-0.776341	-0.0227013	-1.37967e-06	-0.776433	-0.0227933	0.000117008
-0.774639	-0.0209991	-1.53303e-06	-0.774685	-0.0210451	0.000118541
-0.772845	-0.0192049	-1.37967e-06	-0.773075	-0.0194349	0.000119001
-0.771051	-0.0174107	-1.37967e-06	-0.771189	-0.0175487	0.000120535
-0.769211	-0.0155705	-4.59566e-07	-0.769394	-0.0157545	0.000121608
-0.767324	-0.0136842	4.88207e-10	-0.767692	-0.0140523	0.000122375
-0.765668	-0.012028	-9.1962e-07	-0.765714	-0.012074	0.000124522
-0.763828	-0.0101878	-6.12918e-07	-0.76392	-0.0102798	0.000125595
-0.761988	-0.0083476	-3.06215e-07	-0.762126	-0.0084856	0.000126055
-0.760239	-0.0065994	4.88207e-10	-0.760423	-0.0067834	0.000127282
-0.758353	-0.0047132	1.5384e-07	-0.758537	-0.0048972	0.000129122
-0.756651	-0.003011	3.07191e-07	-0.756651	-0.003011	0.000130196
-0.754627	-0.0009868	9.20597e-07	-0.754949	-0.0013088	0.000131423
-0.753109	0.0005314	1.534e-06	-0.753109	0.0005314	0.000132343
-0.751314	0.0023257	9.20597e-07	-0.75136	0.0022796	0.000135103
-0.749382	0.0042579	1.534e-06	-0.749658	0.0039818	0.000134336
-0.747542	0.0060981	1.8407e-06	-0.747726	0.0059141	0.00013817
-0.745748	0.0078923	9.20597e-07	-0.745978	0.0076623	0.00013771
-0.744275	0.0093645	1.5384e-07	-0.744183	0.0094565	0.000138937
-0.741837	0.0118028	3.06752e-06	-0.742297	0.0113427	0.00014093
-0.740549	0.0130909	1.38065e-06	-0.740641	0.0129989	0.000142617
-0.738663	0.0149772	1.99406e-06	-0.738617	0.0150232	0.000144764
-0.736731	0.0169094	2.60746e-06	-0.737007	0.0166333	0.000145838
-0.73489	0.0187496	1.99406e-06	-0.735074	0.0185656	0.000148751
-0.733188	0.0204518	2.14741e-06	-0.733326	0.0203138	0.000150285
-0.731302	0.022338	3.37422e-06	-0.731532	0.022108	0.000152125
-0.72937	0.0242702	3.06752e-06	-0.729784	0.0238562	0.000153812
-0.727714	0.0259264	2.91417e-06	-0.727898	0.0257424	0.000156572
-0.726103	0.0275366	2.91417e-06	-0.726241	0.0273986	0.000157952
-0.724171	0.0294688	3.52757e-06	-0.724217	0.0294229	0.000162093
-0.722377	0.0312631	3.68092e-06	-0.722423	0.031217	0.000163933
-0.720491	0.0331493	3.83427e-06	-0.720767	0.0328733	0.000165927
-0.718742	0.0348975	3.98762e-06	-0.718973	0.0346675	0.0001693
-0.717086	0.0365537	4.29433e-06	-0.717132	0.0365077	0.000172061
-0.7152	0.0384399	4.29433e-06	-0.7152	0.0384399	0.000175895
-0.713314	0.0403261	4.75438e-06	-0.713498	0.0401421	0.000179115
-0.711612	0.0420284	4.29433e-06	-0.711796	0.0418443	0.000182335
-0.709771	0.0438685	4.44768e-06	-0.709909	0.0437306	0.000186016
-0.707977	0.0456628	5.36779e-06	-0.708023	0.0456167	0.000189696
-0.706091	0.047549	4.90773e-06	-0.706321	0.0473189	0.000194143
-0.704527	0.0491132	4.90773e-06	-0.704573	0.0490671	0.00019721
-0.702687	0.0509534	5.21444e-06	-0.702641	0.0509994	0.000201504
-0.7008	0.0528396	5.52114e-06	-0.700984	0.0526556	0.000205645
-0.699098	0.0545418	5.98119e-06	-0.699374	0.0542658	0.000209019
-0.697212	0.056428	5.67449e-06	-0.697166	0.056474	0.000214232
-0.695418	0.0582222	5.21444e-06	-0.69551	0.0581303	0.000218066
-0.693485	0.0601545	6.74795e-06	-0.69367	0.0599704	0.000222207
-0.691829	0.0618107	6.44125e-06	-0.691829	0.0618107	0.000226807
-0.690035	0.0636049	6.2879e-06	-0.690219	0.0634208	0.000229261
-0.688241	0.0653991	5.82784e-06	-0.688333	0.0653071	0.000232941
-0.686217	0.0674233	7.36136e-06	-0.686585	0.0670553	0.000236622
-0.684561	0.0690795	6.74795e-06	-0.684652	0.0689875	0.000239995
-0.682858	0.0707817	6.5946e-06	-0.683042	0.0705977	0.000241529
-0.68088	0.07276	8.28146e-06	-0.681202	0.0724379	0.000243523
-0.67927	0.0743701	6.74795e-06	-0.679178	0.0744622	0.000246436
-0.677568	0.0760723	7.208e-06	-0.677614	0.0760263	0.000247356
-0.675497	0.0781426	8.12811e-06	-0.675773	0.0778666	0.000247356
-0.673933	0.0797068	6.9013e-06	-0.673887	0.0797528	0.000248123
-0.672001	0.081639	7.51471e-06	-0.672139	0.081501	0.000247356
-0.670207	0.0834332	8.12811e-06	-0.670529	0.0831112	0.000245516
-0.668459	0.0851814	7.97476e-06	-0.668735	0.0849054	0.000244289
-0.66671	0.0869296	8.28146e-06	-0.666756	0.0868836	0.000242142
-0.66487	0.0887699	8.12811e-06	-0.665054	0.0885859	0.000239689
-0.663214	0.090426	7.97476e-06	-0.66303	0.0906101	0.000237082
-0.661236	0.0924043	7.97476e-06	-0.66142	0.0922203	0.000233401
-0.65935	0.0942905	8.43482e-06	-0.659533	0.0941065	0.000230334
-0.657601	0.0960387	8.28146e-06	-0.657785	0.0958547	0.000227267
-0.655853	0.0977869	8.43482e-06	-0.656037	0.0976029	0.000221593
-0.654013	0.0996271	8.12811e-06	-0.654243	0.0993971	0.000217606
-0.652081	0.101559	8.74152e-06	-0.652219	0.101421	0.000214079
-0.650563	0.103078	7.51471e-06	-0.650655	0.102985	0.000210245
-0.648722	0.104918	8.43482e-06	-0.64863	0.10501	0.000207025
-0.646836	0.106804	9.20157e-06	-0.646836	0.106804	0.000203805
-0.645088	0.108552	9.20157e-06	-0.64518	0.10846	0.000199971
-0.643294	0.110346	8.89487e-06	-0.643064	0.110576	0.000197671
-0.641315	0.112325	8.89487e-06	-0.641545	0.112095	0.00019399
-0.639567	0.114073	9.50828e-06	-0.639797	0.113843	0.000191076
-0.637819	0.115821	9.66163e-06	-0.637911	0.115729	0.000188163
-0.636071	0.117569	9.04822e-06	-0.636163	0.117477	0.000185709
-0.634231	0.119409	9.50828e-06	-0.634507	0.119133	0.000183409
-0.63239	0.12125	1.01217e-05	-0.632436	0.121204	0.000181569
-0.630688	0.122952	9.66163e-06	-0.630734	0.122906	0.000179575
-0.628756	0.124884	1.04284e-05	-0.629078	0.124562	0.000177428
-0.6271	0.12654	9.81498e-06	-0.62687	0.12677	0.000177735
-0.625213	0.128427	1.01217e-05	-0.625259	0.128381	0.000175128
-0.623465	0.130175	1.01217e-05	-0.623511	0.130129	0.000174514
-0.621533	0.132107	1.04284e-05	-0.621579	0.132061	0.000174514
-0.619785	0.133855	1.04284e-05	-0.619969	0.133671	0.000172674
-0.618129	0.135511	1.07351e-05	-0.618037	0.135603	0.000172674
-0.616334	0.137306	1.05817e-05	-0.61638	0.13726	0.000170834
-0.614402	0.139238	1.11951e-05	-0.614678	0.138962	0.000170374
-0.612562	0.141078	1.07351e-05	-0.612654	0.140986	0.000171447
-0.610814	0.142826	1.07351e-05	-0.610814	0.142826	0.000169914
-0.608974	0.144666	1.0275e-05	-0.609066	0.144574	0.000169761
-0.607133	0.146507	1.08884e-05	-0.607409	0.146231	0.000169607
-0.605431	0.148209	1.11951e-05	-0.605431	0.148209	0.000169607
-0.603591	0.150049	1.05817e-05	-0.603821	0.149819	0.000169607
-0.601889	0.151751	1.13485e-05	-0.601889	0.151751	0.000168994
-0.600002	0.153638	1.07351e-05	-0.600048	0.153591	0.000168534
-0.598162	0.155478	1.10418e-05	-0.598346	0.155294	0.00016884
-0.596368	0.157272	1.16552e-05	-0.596598	0.157042	0.000167614
-0.594574	0.159066	1.11951e-05	-0.594758	0.158882	0.000168227
-0.592964	0.160676	1.07351e-05	-0.592918	0.160722	0.000167767
-0.590985	0.162655	1.11951e-05	-0.591307	0.162332	0.000167307
-0.589053	0.164587	1.13485e-05	-0.589145	0.164495	0.000167614
-0.587443	0.166197	1.10418e-05	-0.587581	0.166059	0.00016516
-0.585695	0.167945	1.15018e-05	-0.585879	0.167761	0.000164393
-0.583855	0.169785	1.22686e-05	-0.583901	0.169739	0.000164393
-0.58206	0.17158	1.2882e-05	-0.58206	0.17158	0.000163933
-0.580496	0.173144	1.11951e-05	-0.58022	0.17342	0.000162706
-0.57838	0.17526	1.16552e-05	-0.57861	0.17503	0.000161633
-0.576632	0.177008	1.21153e-05	-0.576908	0.176732	0.000160559
-0.574792	0.178848	1.27287e-05	-0.574883	0.178757	0.000160099
-0.572813	0.180827	1.31887e-05	-0.573227	0.180413	0.000159333
-0.571295	0.182345	1.21153e-05	-0.571387	0.182253	0.000158566
-0.569363	0.184277	1.30354e-05	-0.569639	0.184001	0.000157952
-0.567523	0.186117	1.19619e-05	-0.567753	0.185887	0.000157646
-0.56582	0.18782	1.25753e-05	-0.56582	0.18782	0.000156726
-0.56398	0.18966	1.2882e-05	-0.56421	0.18943	0.000156112
-0.562278	0.191362	1.31887e-05	-0.562278	0.191362	0.000156726
-0.56053	0.19311	1.2422e-05	-0.5603	0.19334	0.000155652
-0.558644	0.194996	1.31887e-05	-0.558736	0.194904	0.000154579
-0.556849	0.196791	1.2882e-05	-0.556987	0.196653	0.000153505
-0.555239	0.198401	1.22686e-05	-0.555193	0.198447	0.000153045
-0.553215	0.200425	1.30354e-05	-0.553353	0.200287	0.000153045
-0.551329	0.202311	1.33421e-05	-0.551697	0.201943	0.000152125
-0.549719	0.203921	1.25753e-05	-0.549903	0.203737	0.000151358
-0.547924	0.205716	1.2882e-05	-0.548016	0.205624	0.000150438
-0.546038	0.207602	1.47222e-05	-0.54613	0.20751	0.000150438
-0.544244	0.209396	1.38021e-05	-0.544244	0.209396	0.000149825
-0.54245	0.21119	1.38021e-05	-0.54245	0.21119	0.000149518
-0.540563	0.213077	1.41088e-05	-0.540655	0.212984	0.000149058
-0.538769	0.214871	1.41088e-05	-0.539137	0.214503	0.000148445
-0.537067	0.216573	1.2882e-05	-0.537251	0.216389	0.000147831
-0.535319	0.218321	1.38021e-05	-0.535319	0.218321	0.000146604
-0.533387	0.220253	1.44155e-05	-0.533663	0.219977	0.000146298
-0.53173	0.22191	1.45689e-05	-0.53173	0.22191	0.000145838
-0.529706	0.223934	1.51823e-05	-0.529752	0.223888	0.000145378
-0.527958	0.225682	1.45689e-05	-0.528188	0.225452	0.000144764
-0.526118	0.227522	1.42622e-05	-0.525934	0.227706	0.000145224
-0.52437	0.22927	1.48756e-05	-0.52437	0.22927	0.000143997
-0.522483	0.231157	1.47222e-05	-0.522851	0.230789	0.000142311
-0.520781	0.232859	1.48756e-05	-0.520873	0.232767	0.000142464
-0.518941	0.234699	1.50289e-05	-0.519125	0.234515	0.000141544
-0.517239	0.236401	1.64091e-05	-0.517285	0.236355	0.00014093
-0.515536	0.238103	1.39555e-05	-0.515398	0.238241	0.000141084
-0.513742	0.239898	1.47222e-05	-0.513834	0.239806	0.000139397
-0.51181	0.24183	1.50289e-05	-0.511948	0.241692	0.000139244
-0.509832	0.243808	1.5489e-05	-0.510154	0.243486	0.00013909
-0.507992	0.245648	1.71758e-05	-0.508314	0.245326	0.00013817
-0.506197	0.247443	1.61024e-05	-0.506749	0.246891	0.00013679
-0.504633	0.249007	1.57957e-05	-0.504633	0.249007	0.000137403
-0.502839	0.250801	1.64091e-05	-0.502885	0.250755	0.000138017
-0.500953	0.252687	1.56423e-05	-0.501137	0.252503	0.000136483
-0.499113	0.254527	1.56423e-05	-0.499297	0.254343	0.000136023
-0.497364	0.256276	1.62557e-05	-0.49741	0.25623	0.000136023
-0.495616	0.258024	1.64091e-05	-0.495662	0.257978	0.00013495
-0.49373	0.25991	1.64091e-05	-0.493914	0.259726	0.00013495
-0.492074	0.261566	1.67158e-05	-0.492166	0.261474	0.00013403
-0.490233	0.263406	1.64091e-05	-0.490372	0.263268	0.000133876
-0.488347	0.265293	1.64091e-05	-0.488485	0.265155	0.00013357
-0.486645	0.266995	1.62557e-05	-0.486507	0.267133	0.000133416
-0.484759	0.268881	1.67158e-05	-0.484621	0.269019	0.00013449
-0.483103	0.270537	1.71758e-05	-0.483103	0.270537	0.000132803
-0.481079	0.272562	1.73292e-05	-0.481446	0.272193	0.000132496
-0.479422	0.274218	1.64091e-05	-0.479514	0.274126	0.000132496
-0.477536	0.276104	1.71758e-05	-0.47749	0.27615	0.000132803
-0.47588	0.27776	1.71758e-05	-0.475788	0.277852	0.000133109
-0.473948	0.279692	1.70225e-05	-0.474316	0.279324	0.000131423
-0.472199	0.281441	1.74826e-05	-0.472291	0.281349	0.000131423
-0.470313	0.283327	1.71758e-05	-0.470543	0.283097	0.000131576
-0.468519	0.285121	1.76359e-05	-0.468703	0.284937	0.000131423
-0.466817	0.286823	1.84027e-05	-0.466909	0.286731	0.000131729
-0.464701	0.28894	1.77892e-05	-0.465161	0.288479	0.000131576
-0.463182	0.290458	1.76359e-05	-0.463504	0.290136	0.000130503
-0.461388	0.292252	1.77892e-05	-0.461526	0.292114	0.000131116
-0.459456	0.294184	1.79426e-05	-0.45987	0.29377	0.000131116
-0.457892	0.295748	1.74826e-05	-0.457938	0.295702	0.000131423
-0.45619	0.297451	1.79426e-05	-0.456374	0.297266	0.000130809
-0.454211	0.299429	1.82493e-05	-0.454211	0.299429	0.000131269
-0.452325	0.301315	1.87094e-05	-0.452555	0.301085	0.000131116
-0.450577	0.303063	1.8556e-05	-0.450715	0.302925	0.000132189
-0.448783	0.304857	1.8096e-05	-0.448921	0.304719	0.000131269
-0.447034	0.306606	1.87094e-05	-0.446942	0.306698	0.000132496
-0.445148	0.308492	1.87094e-05	-0.44524	0.3084	0.000131729
-0.443354	0.310286	1.87094e-05	-0.443538	0.310102	0.000131729
-0.441606	0.312034	1.88627e-05	-0.441744	0.311896	0.000131729
-0.43972	0.31392	1.91694e-05	-0.439904	0.313736	0.000131883
-0.437879	0.315761	1.88627e-05	-0.438063	0.315577	0.000132496
-0.435993	0.317647	2.07029e-05	-0.436361	0.317279	0.000131729
-0.434245	0.319395	1.99362e-05	-0.434475	0.319165	0.000132649
-0.432543	0.321097	1.93228e-05	-0.432819	0.320821	0.00013357
-0.430979	0.322661	1.93228e-05	-0.430979	0.322661	0.000133109
-0.428816	0.324824	2.17764e-05	-0.429138	0.324502	0.000133109
-0.427022	0.326618	2.07029e-05	-0.427298	0.326342	0.000133876
-0.425458	0.328182	1.91694e-05	-0.425458	0.328182	0.000134336
-0.423434	0.330206	2.1163e-05	-0.423756	0.329884	0.000134643
-0.421915	0.331724	1.99362e-05	-0.421961	0.331678	0.00013495
-0.419937	0.333703	2.00895e-05	-0.420167	0.333473	0.000135103
-0.418327	0.335313	1.97828e-05	-0.418281	0.335359	0.000135563
-0.416533	0.337107	2.03962e-05	-0.416487	0.337153	0.00013587
-0.414647	0.338993	2.07029e-05	-0.414647	0.338993	0.00013771
-0.41276	0.34088	2.20831e-05	-0.41299	0.340649	0.000136637
-0.411012	0.342628	2.07029e-05	-0.41115	0.34249	0.00013771
-0.409218	0.344422	2.05496e-05	-0.40931	0.34433	0.000137557
-0.407378	0.346262	2.17764e-05	-0.407562	0.346078	0.000138323
-0.405538	0.348102	2.13163e-05	-0.405906	0.347734	0.000138937
-0.403789	0.349851	2.19297e-05	-0.404019	0.349621	0.000139397
-0.402087	0.351553	2.19297e-05	-0.401995	0.351645	0.00014001
-0.400155	0.353485	2.17764e-05	-0.400247	0.353393	0.000141391
-0.398407	0.355233	2.17764e-05	-0.398591	0.355049	0.00014093
-0.396612	0.357027	2.14697e-05	-0.396659	0.356982	0.000141697
-0.394726	0.358914	2.23898e-05	-0.394956	0.358684	0.000142617
-0.392886	0.360754	2.23898e-05	-0.3933	0.36034	0.000142771
-0.39123	0.36241	2.33099e-05	-0.391322	0.362318	0.000143691
-0.389206	0.364434	2.30032e-05	-0.38962	0.36402	0.000145531
-0.387642	0.365999	2.25432e-05	-0.387457	0.366183	0.000145531
-0.385755	0.367885	2.31566e-05	-0.385893	0.367747	0.000146451
-0.383639	0.370001	2.49968e-05	-0.384099	0.369541	0.000147831
-0.382167	0.371473	2.39233e-05	-0.382351	0.371289	0.000147985
-0.380235	0.373405	2.34633e-05	-0.380465	0.373175	0.000149211
-0.378532	0.375108	2.34633e-05	-0.378808	0.374832	0.000148905
-0.376738	0.376902	2.48434e-05	-0.37683	0.37681	0.000151052
-0.375082	0.378558	2.36166e-05	-0.374898	0.378742	0.000152278
-0.373288	0.380352	2.43834e-05	-0.37338	0.38026	0.000152585
-0.371493	0.382147	2.377e-05	-0.371356	0.382285	0.000154579
-0.369331	0.384309	2.60702e-05	-0.369745	0.383895	0.000154579
-0.367905	0.385735	2.423e-05	-0.367997	0.385643	0.000155959
-0.365973	0.387667	2.48434e-05	-0.366111	0.387529	0.000157339
-0.364179	0.389461	2.49968e-05	-0.364225	0.389415	0.000159026
-0.36243	0.391209	2.49968e-05	-0.362384	0.391255	0.000160559
-0.360636	0.393004	2.60702e-05	-0.36082	0.39282	0.000161173
-0.358842	0.394798	2.51501e-05	-0.359164	0.394476	0.000162553
-0.357002	0.396638	2.54568e-05	-0.357186	0.396454	0.00016378
-0.355254	0.398386	2.59169e-05	-0.355208	0.398432	0.000165467
-0.353321	0.400319	2.62236e-05	-0.353643	0.399997	0.000166693
-0.351573	0.402067	2.59169e-05	-0.351711	0.401929	0.000168687
-0.349871	0.403769	2.66836e-05	-0.349963	0.403677	0.000170374
-0.347985	0.405655	2.77571e-05	-0.348123	0.405517	0.000171601
-0.346237	0.407403	2.69903e-05	-0.346421	0.407219	0.000174361
-0.344396	0.409244	2.71437e-05	-0.34458	0.40906	0.000176201
-0.34274	0.4109	2.74504e-05	-0.342786	0.410854	0.000178195
-0.340808	0.412832	2.79104e-05	-0.340762	0.412878	0.000181415
-0.338968	0.414672	2.76037e-05	-0.339106	0.414534	0.000182182
-0.337128	0.416513	2.92906e-05	-0.337311	0.416328	0.000184482
-0.335149	0.418491	2.92906e-05	-0.335379	0.418261	0.000187243
-0.333631	0.420009	2.88306e-05	-0.333585	0.420055	0.000188929
-0.331929	0.421711	2.91373e-05	-0.331745	0.421895	0.00019215
-0.329951	0.423689	2.92906e-05	-0.330043	0.423597	0.000194297
-0.328203	0.425438	2.9904e-05	-0.328248	0.425392	0.000197517
-0.326362	0.427278	3.00574e-05	-0.326454	0.427186	0.000198897
-0.324476	0.429164	3.03641e-05	-0.324614	0.429026	0.000203498
-0.322912	0.430728	3.08241e-05	-0.322544	0.431096	0.000207332
-0.320934	0.432706	3.17442e-05	-0.321302	0.432338	0.000208558
-0.319093	0.434547	3.22043e-05	-0.319369	0.434271	0.000212546
-0.317299	0.436341	3.17442e-05	-0.317391	0.436249	0.000216993
-0.315597	0.438043	3.20509e-05	-0.315873	0.437767	0.00021914
-0.313757	0.439883	3.2511e-05	-0.313849	0.439791	0.000224507
-0.311962	0.441678	3.28177e-05	-0.311962	0.441678	0.000228341
-0.310306	0.443334	3.31244e-05	-0.310398	0.443242	0.000231561
-0.30842	0.44522	3.34311e-05	-0.308466	0.445174	0.000236928
-0.306534	0.447106	3.43512e-05	-0.30681	0.44683	0.000240762
-0.304924	0.448716	3.37378e-05	-0.304786	0.448854	0.000244596
-0.302899	0.45074	3.5118e-05	-0.302899	0.45074	0.000249963
-0.301151	0.452489	3.60381e-05	-0.301289	0.452351	0.000254411
-0.299403	0.454237	3.49646e-05	-0.299633	0.454007	0.000259011
-0.297563	0.456077	3.61914e-05	-0.297701	0.455939	0.000263765
-0.295907	0.457733	3.63448e-05	-0.295999	0.457641	0.000268212
-0.293974	0.459666	3.75716e-05	-0.294158	0.459482	0.000273273
-0.292134	0.461506	3.72649e-05	-0.292318	0.461322	0.000278333
-0.290156	0.463484	3.92585e-05	-0.29057	0.46307	0.000283547
-0.288546	0.465094	3.83383e-05	-0.288776	0.464864	0.000287228
-0.286798	0.466842	3.8645e-05	-0.286798	0.466842	0.000292748
-0.285003	0.468637	3.94118e-05	-0.284865	0.468775	0.000299803
-0.283255	0.470385	3.98718e-05	-0.283301	0.470339	0.000305016
-0.281277	0.472363	4.20188e-05	-0.281599	0.472041	0.000310537
-0.279483	0.474157	4.21721e-05	-0.279575	0.474065	0.000318358
-0.277919	0.475722	4.29389e-05	-0.27778	0.475859	0.000327099
-0.275848	0.477792	4.4319e-05	-0.276078	0.477562	0.00033584
-0.274192	0.479448	4.53925e-05	-0.27433	0.47931	0.000344888
-0.272306	0.481334	4.6466e-05	-0.272766	0.480874	0.000354089
-0.270604	0.483036	4.75394e-05	-0.270512	0.483128	0.000364517
-0.268763	0.484876	4.89196e-05	-0.268717	0.484923	0.000374791
-0.266923	0.486717	4.98397e-05	-0.267153	0.486487	0.000381079
-0.265267	0.488373	5.214e-05	-0.265359	0.488281	0.000389053
-0.263427	0.490213	5.35201e-05	-0.263473	0.490167	0.000398561
-0.261403	0.492237	5.59738e-05	-0.261679	0.491961	0.000403928
-0.259746	0.493894	5.68939e-05	-0.259838	0.493802	0.000411596
-0.257906	0.495734	5.93475e-05	-0.257998	0.495642	0.000418803
-0.256296	0.497344	6.1341e-05	-0.256204	0.497436	0.000425857
-0.254318	0.499322	6.30279e-05	-0.254686	0.498954	0.000434292
-0.252615	0.501024	6.45614e-05	-0.252615	0.501024	0.000443646
-0.250775	0.502865	6.67083e-05	-0.250729	0.502911	0.000454227
-0.248889	0.504751	6.88553e-05	-0.249073	0.504567	0.000464195
-0.247233	0.506407	7.02354e-05	-0.247279	0.506361	0.000475236
-0.245301	0.508339	7.31491e-05	-0.245439	0.508201	0.000488578
-0.243506	0.510134	7.34558e-05	-0.243598	0.510042	0.000501306
-0.241804	0.511836	7.4836e-05	-0.241942	0.511698	0.000512654
-0.239964	0.513676	7.68296e-05	-0.240148	0.513492	0.000523849
-0.238124	0.515516	7.85164e-05	-0.2384	0.51524	0.000534737
-0.236422	0.517218	7.95899e-05	-0.236606	0.517034	0.000545165
-0.234765	0.518875	8.11234e-05	-0.234719	0.518921	0.000554519
-0.232695	0.520945	8.34237e-05	-0.232833	0.520807	0.000562953
-0.231039	0.522601	8.60306e-05	-0.231269	0.522371	0.000570774
-0.229291	0.524349	8.80242e-05	-0.229613	0.524027	0.000577369
-0.227405	0.526235	9.07845e-05	-0.227451	0.526189	0.000584576
-0.225794	0.527846	9.30848e-05	-0.225472	0.528168	0.00059117
-0.223678	0.529962	9.7532e-05	-0.223724	0.529916	0.000595617
-0.222022	0.531618	0.000101059	-0.222114	0.531526	0.000600065
-0.220136	0.533504	0.0001052	-0.220412	0.533228	0.000603592
-0.21825	0.53539	0.00011072	-0.218479	0.535161	0.000607272
-0.216547	0.537093	0.000116701	-0.216639	0.537001	0.000610492
-0.214891	0.538749	0.000122375	-0.214845	0.538795	0.000613099
-0.213005	0.540635	0.000129429	-0.213143	0.540497	0.0006154
-0.211165	0.542475	0.000136943	-0.211625	0.542015	0.00061816
-0.209462	0.544178	0.000144151	-0.209555	0.544085	0.000620614
-0.207622	0.546018	0.000151818	-0.207714	0.545926	0.000622914
-0.205874	0.547766	0.000160559	-0.20592	0.54772	0.000625368
-0.204034	0.549606	0.0001693	-0.204034	0.549606	0.000628895
-0.202148	0.551492	0.000178808	-0.202424	0.551216	0.000631502
-0.200169	0.553471	0.000187089	-0.200261	0.553379	0.000636102
-0.198513	0.555127	0.000195984	-0.198789	0.554851	0.000637636
-0.196719	0.556921	0.000203191	-0.197041	0.556599	0.000642083
-0.195017	0.558623	0.000211165	-0.195063	0.558577	0.000647144
-0.193269	0.560372	0.000220367	-0.193084	0.560555	0.000652051
-0.191428	0.562212	0.000228034	-0.191474	0.562166	0.000657111
-0.189542	0.564098	0.000235702	-0.189496	0.564144	0.000664012
-0.187656	0.565984	0.000242909	-0.187656	0.565984	0.000669533
-0.186	0.56764	0.000249963	-0.186092	0.567548	0.000674593
-0.184114	0.569527	0.000257018	-0.184481	0.569159	0.000680421
-0.182365	0.571275	0.000263918	-0.182503	0.571137	0.000687168
-0.180663	0.572977	0.000269899	-0.180755	0.572885	0.000694529
-0.178685	0.574955	0.00027634	-0.178823	0.574817	0.00070235
-0.176983	0.576657	0.000282167	-0.177075	0.576565	0.000710018
-0.175234	0.578406	0.000288148	-0.175234	0.578406	0.000715998
-0.173118	0.580522	0.000293822	-0.173532	0.580108	0.000723819
-0.17183	0.58181	0.000298116	-0.171692	0.581948	0.000730567
-0.16976	0.58388	0.000304403	-0.16999	0.58365	0.000738234
-0.167919	0.58572	0.00030839	-0.167966	0.585674	0.000745135
-0.166033	0.587607	0.000312837	-0.166217	0.587423	0.000752036
-0.164331	0.589309	0.000317745	-0.164469	0.589171	0.000758016
-0.162491	0.591149	0.000321578	-0.162583	0.591057	0.000764457
-0.160835	0.592805	0.000324185	-0.161019	0.592621	0.000770131
-0.159041	0.594599	0.000327712	-0.159271	0.594369	0.000777032
-0.15697	0.59667	0.000331239	-0.157292	0.596348	0.00078332
-0.155452	0.598188	0.000333847	-0.155452	0.598188	0.000788994
-0.153658	0.599982	0.00033676	-0.153612	0.600028	0.000794514
-0.151818	0.601822	0.000339367	-0.152002	0.601638	0.000798348
-0.149931	0.603709	0.000343048	-0.150162	0.603479	0.000803255
-0.148229	0.605411	0.000344581	-0.148367	0.605273	0.000807549
-0.146481	0.607159	0.000345961	-0.146619	0.607021	0.000810309
-0.144595	0.609045	0.000346881	-0.144733	0.608907	0.000814143
-0.142663	0.610977	0.000348568	-0.142801	0.610839	0.000817977
-0.14096	0.61268	0.000350255	-0.140914	0.612726	0.000822271
-0.139028	0.614612	0.000351942	-0.139304	0.614336	0.000824571
-0.137418	0.616222	0.000352709	-0.137096	0.616544	0.000828865
-0.135716	0.617924	0.000353476	-0.135624	0.618016	0.000829785
-0.133691	0.619949	0.000355316	-0.133738	0.619903	0.000832392
-0.131989	0.621651	0.000356082	-0.132081	0.621559	0.000834692
-0.129965	0.623675	0.000357616	-0.130425	0.623215	0.000836379
-0.128447	0.625193	0.000356849	-0.128539	0.625101	0.000839293
-0.126515	0.627125	0.000358229	-0.126607	0.627033	0.00084052
-0.12472	0.628919	0.000357923	-0.124951	0.62869	0.000841286
-0.12311	0.63053	0.000359303	-0.123202	0.630438	0.000843127
-0.121316	0.632324	0.000359763	-0.121454	0.632186	0.00084466
-0.119384	0.634256	0.000360683	-0.119476	0.634164	0.000845887
-0.11759	0.63605	0.00036145	-0.117728	0.635912	0.000847114
-0.115703	0.637937	0.000362217	-0.116071	0.637569	0.000848801
-0.114139	0.639501	0.00036145	-0.113817	0.639823	0.000851408
-0.112253	0.641387	0.000362677	-0.112345	0.641295	0.000852021
-0.110321	0.643319	0.000363443	-0.110643	0.642997	0.000853094
-0.108711	0.644929	0.000363443	-0.108757	0.644883	0.000854475
-0.106916	0.646724	0.000363903	-0.106732	0.646908	0.000857082
-0.105076	0.648564	0.00036513	-0.105076	0.648564	0.000858002
-0.103236	0.650404	0.00036375	-0.103144	0.650496	0.000861375
-0.101396	0.652244	0.000365744	-0.101442	0.652198	0.000860915
-0.0995095	0.654131	0.000364517	-0.0995555	0.654085	0.000863829
-0.0977153	0.655925	0.000364824	-0.0979913	0.655649	0.000865363
-0.0959211	0.657719	0.000364977	-0.0959671	0.657673	0.000868583
-0.0939888	0.659651	0.00036651	-0.0941268	0.659513	0.000871497
-0.0922866	0.661353	0.00036605	-0.0923787	0.661261	0.00087487
-0.0904004	0.66324	0.000365284	-0.0907685	0.662872	0.000877631
-0.0886522	0.664988	0.000365284	-0.0889742	0.664666	0.000880084
-0.08695	0.66669	0.00036513	-0.087088	0.666552	0.000885452
-0.0852018	0.668438	0.000364824	-0.0852938	0.668346	0.000887292
-0.0832696	0.67037	0.000365437	-0.0834996	0.67014	0.000891586
-0.0814293	0.672211	0.00036559	-0.0818434	0.671797	0.000895113
-0.0799112	0.673729	0.000364363	-0.0798192	0.673821	0.000900633
-0.0778409	0.675799	0.000364517	-0.078209	0.675431	0.000904314
-0.0763227	0.677317	0.000364824	-0.0763227	0.677317	0.000911061
-0.0743905	0.679249	0.000365897	-0.0743905	0.679249	0.000916429
-0.0726883	0.680952	0.00036467	-0.0727803	0.68086	0.000922103
-0.0708021	0.682838	0.00036467	-0.0708021	0.682838	0.000928083
-0.0689159	0.684724	0.000364824	-0.0689159	0.684724	0.000934984
-0.0671217	0.686518	0.00036559	-0.0673057	0.686334	0.000941425
-0.0653274	0.688313	0.000367124	-0.0654195	0.688221	0.000948326
-0.0636713	0.689969	0.000366204	-0.0635793	0.690061	0.000957067
-0.061601	0.692039	0.000368197	-0.061831	0.691809	0.000963967
-0.0600828	0.693557	0.000367737	-0.0600368	0.693603	0.000973322
-0.0584266	0.695213	0.00036743	-0.0583346	0.695305	0.000981756
-0.0563104	0.69733	0.000370498	-0.0565404	0.6971	0.000990344
-0.0546082	0.699032	0.000370037	-0.0544702	0.69917	0.00100123
-0.052998	0.700642	0.000369731	-0.052814	0.700826	0.00101074
-0.0508818	0.702758	0.000372184	-0.0510198	0.70262	0.00102055
-0.0492255	0.704414	0.000372951	-0.0493636	0.704276	0.00103144
-0.0472473	0.706393	0.000375865	-0.0475694	0.706071	0.00104279
-0.0454531	0.708187	0.000375251	-0.0457291	0.707911	0.00105368
-0.0438429	0.709797	0.000376938	-0.0438429	0.709797	0.00106687
-0.0418647	0.711775	0.000379239	-0.0420947	0.711545	0.00107913
-0.0402085	0.713432	0.000381232	-0.0401625	0.713478	0.00109202
-0.0383683	0.715272	0.000382306	-0.0385063	0.715134	0.00110505
-0.0367581	0.716882	0.000383839	-0.0367581	0.716882	0.00111763
-0.0349179	0.718722	0.000384913	-0.0349639	0.718676	0.00113173
-0.0330317	0.720608	0.000387366	-0.0331237	0.720516	0.00114676
-0.0311454	0.722495	0.000390126	-0.0312834	0.722357	0.00116194
-0.0291672	0.724473	0.000392427	-0.0295352	0.724105	0.00117697
-0.027649	0.725991	0.000394267	-0.027603	0.726037	0.00119308
-0.0257628	0.727877	0.000396567	-0.0257168	0.727923	0.00120887
-0.0240606	0.729579	0.000399481	-0.0240146	0.729625	0.00122513
-0.0219443	0.731696	0.000402548	-0.0222204	0.73142	0.00124215
-0.0202881	0.733352	0.000404848	-0.0203801	0.73326	0.00125886
-0.0185859	0.735054	0.000407609	-0.0185859	0.735054	0.0012765
-0.0168377	0.736802	0.000410982	-0.0169298	0.73671	0.00129413
-0.0151355	0.738504	0.000412822	-0.0150895	0.73855	0.00131238
-0.0132033	0.740437	0.00041635	-0.0131113	0.740529	0.00133124
-0.0113171	0.742323	0.00041911	-0.0114091	0.742231	0.00135057
-0.00952287	0.744117	0.00042279	-0.00952287	0.744117	0.00136958
-0.00768266	0.745957	0.000425704	-0.00786668	0.745773	0.00138875
-0.00588844	0.747752	0.000429691	-0.00602646	0.747614	0.00140853
-0.00418624	0.749454	0.000432605	-0.00418624	0.749454	0.00142924
-0.00234603	0.751294	0.000435672	-0.00230002	0.75134	0.00144979
-0.00050581	0.753134	0.000439659	-0.000827848	0.752812	0.00146865
0.0012884	0.754928	0.000443799	0.00105837	0.754698	0.00149027
0.00289859	0.756539	0.00044656	0.00276057	0.756401	0.00151113
0.0046468	0.758287	0.0004507	0.00460079	0.758241	0.00153367
0.00667104	0.760311	0.000455301	0.00657902	0.760219	0.00155483
0.00855726	0.762197	0.000459441	0.0080512	0.761691	0.00157569
0.0102135	0.763853	0.000462968	0.0102135	0.763853	0.00160022
0.0119156	0.765556	0.000467109	0.0118697	0.76551	0.00162123
0.0139399	0.76758	0.000471556	0.0139859	0.767626	0.00164439
0.0157341	0.769374	0.000476003	0.0155041	0.769144	0.00166754
0.0175283	0.771168	0.000480297	0.0173903	0.77103	0.00169024
0.0193685	0.773009	0.000485511	0.0191845	0.772825	0.00171294
0.0211627	0.774803	0.000489652	0.0210247	0.774665	0.0017364
0.022957	0.776597	0.000494252	0.0226809	0.776321	0.00176017
0.0247052	0.778345	0.000498393	0.0244291	0.778069	0.00178486
0.0264994	0.780139	0.000504067	0.0261773	0.779817	0.00180771
0.0283396	0.78198	0.00050836	0.0281096	0.78175	0.00183209
0.0300878	0.783728	0.000511581	0.0299498	0.78359	0.00185555
0.031974	0.785614	0.000515721	0.031836	0.785476	0.00188178
0.0338142	0.787454	0.000519555	0.0334002	0.78704	0.00190539
0.0354244	0.789064	0.000522469	0.0354244	0.789064	0.0019307
0.0373567	0.790997	0.000526456	0.0371266	0.790767	0.00195584
0.0390129	0.792653	0.000529676	0.0388748	0.792515	0.00197992
0.0408071	0.794447	0.000533357	0.0407611	0.794401	0.00200492
0.0428773	0.796517	0.00053719	0.0425093	0.796149	0.00203083
0.0443955	0.798035	0.000538877	0.0444415	0.798081	0.0020566
0.0461437	0.799784	0.000540718	0.0465577	0.800198	0.00208313
0.0480759	0.801716	0.000543018	0.0480299	0.80167	0.00210705
0.0500541	0.803694	0.000545625	0.0497781	0.803418	0.00213312
0.0517563	0.805396	0.000546392	0.0514803	0.80512	0.00215827
0.0533665	0.807007	0.000547158	0.0534126	0.807053	0.00218618
0.0552528	0.808893	0.000547772	0.0551608	0.808801	0.00221056
0.057047	0.810687	0.000548385	0.057001	0.810641	0.00223678
0.0588412	0.812481	0.000548078	0.0585191	0.812159	0.0022627
0.0605894	0.814229	0.000547158	0.0605434	0.814183	0.00228969
0.0624756	0.816116	0.000546238	0.0626596	0.8163	0.00231653
0.0645459	0.818186	0.000544858	0.0641778	0.817818	0.0023429
0.066064	0.819704	0.000542711	0.065926	0.819566	0.00236867
0.0677202	0.82136	0.000540104	0.0676742	0.821314	0.0023952
0.0697445	0.823384	0.00053719	0.0696525	0.823292	0.00242326
0.0715387	0.825179	0.00053535	0.0714927	0.825133	0.00245194
0.0732409	0.826881	0.000531823	0.0732409	0.826881	0.00247954
0.0751271	0.828767	0.000529676	0.0749431	0.828583	0.00250745
0.0769213	0.830561	0.000525076	0.0767373	0.830377	0.00253505
0.0785315	0.832172	0.000520629	0.0785315	0.832172	0.0025625
0.0805557	0.834196	0.000517715	0.0802797	0.83392	0.00259041
0.082304	0.835944	0.000512041	0.0822119	0.835852	0.00261725
0.0841442	0.837784	0.000507594	0.0841902	0.83783	0.00264501
0.0858464	0.839486	0.000502226	0.0857544	0.839394	0.00267169
0.0877326	0.841373	0.000498239	0.0876406	0.841281	0.00269975
0.0892968	0.842937	0.000492565	0.0892968	0.842937	0.00272597
0.091229	0.844869	0.000486431	0.091137	0.844777	0.00275496
0.0930232	0.846663	0.000482291	0.0930232	0.846663	0.00278271
0.0947714	0.848411	0.000476463	0.0945414	0.848181	0.0028094
0.0966116	0.850252	0.000471556	0.0963816	0.850022	0.00283685
0.0988199	0.85246	0.000468182	0.0984059	0.852046	0.00286583
0.100338	0.853978	0.000462968	0.100062	0.853702	0.00289313
0.102086	0.855726	0.000457141	0.101948	0.855588	0.0029218
0.103972	0.857612	0.000453001	0.103927	0.857567	0.00294987
0.105721	0.859361	0.000449167	0.105491	0.859131	0.00297686
0.107561	0.861201	0.000444413	0.107377	0.861017	0.00300492
0.109125	0.862765	0.000440272	0.109171	0.862811	0.00303299
0.110919	0.864559	0.000436132	0.110919	0.864559	0.0030612
0.112898	0.866538	0.000432912	0.11299	0.86663	0.00309034
0.1146	0.86824	0.000429078	0.11483	0.86847	0.0031184
0.116394	0.870034	0.000425704	0.116486	0.870126	0.003146
0.11828	0.87192	0.000422944	0.118234	0.871874	0.00317361
0.120028	0.873668	0.000421103	0.120074	0.873714	0.00320213
0.122007	0.875647	0.000418343	0.121731	0.875371	0.00323004
0.123755	0.877395	0.000415276	0.123571	0.877211	0.0032581
0.125411	0.879051	0.000412363	0.125365	0.879005	0.00328525
0.127297	0.880937	0.000409755	0.127205	0.880845	0.00331377
0.129091	0.882732	0.000407148	0.128907	0.882547	0.00334184
0.13084	0.88448	0.000405768	0.130886	0.884526	0.0033702
0.13268	0.88632	0.000403315	0.13245	0.88609	0.0033975
0.13429	0.88793	0.000400094	0.13429	0.88793	0.00342541
0.136268	0.889908	0.000399328	0.136038	0.889678	0.00345332
0.138016	0.891656	0.000396721	0.137925	0.891564	0.00348077
0.140087	0.893727	0.000395954	0.139857	0.893497	0.00350853
0.141789	0.895429	0.000393654	0.141605	0.895245	0.00353567
0.143445	0.897085	0.000391813	0.143353	0.896993	0.00356281
0.145285	0.898925	0.000389666	0.145239	0.898879	0.00359042
0.147126	0.900766	0.000388593	0.146896	0.900536	0.00361817
0.148782	0.902422	0.000386753	0.148736	0.902376	0.0036447
0.150714	0.904354	0.000385679	0.150254	0.903894	0.00367031
0.152416	0.906056	0.000384146	0.152278	0.905918	0.00369746
0.154302	0.907942	0.000381692	0.154164	0.907804	0.00372491
0.156051	0.909691	0.000380312	0.156005	0.909645	0.00375159
0.157845	0.911485	0.000378625	0.157753	0.911393	0.00377781
0.159685	0.913325	0.000377245	0.159547	0.913187	0.00380312
0.161525	0.915165	0.000375405	0.161479	0.915119	0.00382949
0.163458	0.917098	0.000374025	0.162997	0.916637	0.00385464
0.164884	0.918524	0.000370498	0.16493	0.91857	0.00388086
0.167046	0.920686	0.000369117	0.166724	0.920364	0.00390555
0.168564	0.922204	0.00036651	0.168472	0.922112	0.00393086
0.17045	0.92409	0.000364824	0.170312	0.923952	0.00395585
0.172291	0.925931	0.00036191	0.172106	0.925747	0.00398008
0.174039	0.927679	0.00035915	0.173993	0.927633	0.00400416
0.175695	0.929335	0.000355316	0.175695	0.929335	0.00402808
0.177581	0.931221	0.000352709	0.177489	0.931129	0.0040517
0.179513	0.933153	0.000350408	0.179329	0.932969	0.00407516
0.181262	0.934902	0.000346575	0.180986	0.934626	0.00409724
0.183102	0.936742	0.000342588	0.182826	0.936466	0.00411933
0.18485	0.93849	0.00033906	0.184758	0.938398	0.00414417
0.186644	0.940284	0.00033492	0.186506	0.940146	0.00416763
0.188392	0.942033	0.000332006	0.188622	0.942263	0.00419033
0.190417	0.944057	0.000328633	0.190141	0.943781	0.00421011
0.191981	0.945621	0.000324952	0.191889	0.945529	0.00423173
0.193959	0.947599	0.000321425	0.193821	0.947461	0.00425366
0.195891	0.949531	0.000317898	0.195615	0.949255	0.0042759
0.197318	0.950958	0.000312684	0.19718	0.95082	0.00429369
0.19925	0.95289	0.00031023	0.19902	0.95266	0.00431454
0.20086	0.9545	0.000306243	0.200814	0.954454	0.00433448
0.202884	0.956524	0.000304863	0.202562	0.956202	0.00435165
0.204678	0.958318	0.000301949	0.204678	0.958318	0.00437113
0.206381	0.960021	0.000301029	0.206381	0.960021	0.00438968
0.208129	0.961769	0.000298422	0.208221	0.961861	0.0044064
0.210061	0.963701	0.000296889	0.209923	0.963563	0.00442235
0.211855	0.965495	0.000296429	0.211809	0.965449	0.0044386
0.213603	0.967243	0.000295509	0.213511	0.967151	0.00445471
0.215582	0.969222	0.000295815	0.215214	0.968854	0.00446973
0.217468	0.971108	0.000295509	0.217238	0.970878	0.00448507
0.219032	0.972672	0.000295662	0.218894	0.972534	0.00449918
0.220826	0.974466	0.000294895	0.221056	0.974696	0.00451421
0.222713	0.976352	0.000295969	0.222437	0.976077	0.00452724
0.224599	0.978239	0.000296889	0.224369	0.978009	0.00454089
0.226209	0.979849	0.000296429	0.226025	0.979665	0.00455239
0.228095	0.981735	0.000296736	0.227911	0.981551	0.0045642
0.229751	0.983391	0.000298116	0.229843	0.983483	0.00457662
0.231914	0.985554	0.000299956	0.231546	0.985186	0.00458674
0.233524	0.987164	0.000301029	0.233432	0.987072	0.00459656
0.235364	0.989004	0.000301949	0.235134	0.988774	0.00460606
0.236974	0.990614	0.000302869	0.236836	0.990476	0.00461465
0.238906	0.992546	0.000304403	0.238768	0.992408	0.00462385
0.240701	0.994341	0.000305016	0.240471	0.994111	0.00463259
0.242357	0.995997	0.000306397	0.242265	0.995905	0.00464011
0.244335	0.997975	0.000308084	0.243967	0.997607	0.00464655
0.246083	0.999723	0.000309617	0.245853	0.999493	0.00465468
0.247878	1.00152	0.000310537	0.247785	1.00143	0.00466066
0.249672	1.00331	0.000311611	0.249626	1.00327	0.0046651
0.251558	1.0052	0.000314371	0.251512	1.00515	0.0046697
0.253306	1.00695	0.000314678	0.25326	1.0069	0.00467476
0.255054	1.00869	0.000315904	0.254962	1.0086	0.00467844
0.256895	1.01053	0.000317438	0.256848	1.01049	0.00468121
0.258643	1.01228	0.000318971	0.258413	1.01205	0.00468351
0.260575	1.01422	0.000320045	0.260299	1.01394	0.00468565
0.262415	1.01606	0.000322192	0.261955	1.0156	0.00468565
0.264025	1.01767	0.000323419	0.264025	1.01767	0.00468765
0.266004	1.01964	0.000325259	0.26582	1.01946	0.00468749
0.26766	1.0213	0.000326332	0.267476	1.02112	0.00468734
0.269454	1.02309	0.000327712	0.26927	1.02291	0.00468657
0.271156	1.0248	0.000329859	0.271202	1.02484	0.00468596
0.27295	1.02659	0.00033078	0.273042	1.02668	0.00468458
0.274699	1.02834	0.000331546	0.274791	1.02843	0.00468351
0.276723	1.03036	0.000333386	0.276447	1.03009	0.00468213
0.278425	1.03207	0.000334153	0.278333	1.03197	0.00467967
0.280219	1.03386	0.00033538	0.279943	1.03358	0.00467661
0.28206	1.0357	0.000337987	0.282151	1.03579	0.00467553
0.283946	1.03759	0.000339827	0.283808	1.03745	0.00467277
0.28574	1.03938	0.000341054	0.28574	1.03938	0.00467017
0.28758	1.04122	0.000342741	0.287442	1.04108	0.00466725
0.289328	1.04297	0.000344274	0.288868	1.04251	0.00466495
0.291077	1.04472	0.000345655	0.291077	1.04472	0.00466311
0.292871	1.04651	0.000347035	0.292963	1.0466	0.00466112
0.294619	1.04826	0.000348262	0.294619	1.04826	0.00465851
0.296459	1.0501	0.000349642	0.296413	1.05005	0.00465422
0.298299	1.05194	0.000351022	0.298207	1.05185	0.00465008
0.300002	1.05364	0.000352862	0.300048	1.05369	0.00464655
0.301934	1.05557	0.000355009	0.30175	1.05539	0.00464241
0.303544	1.05718	0.000355776	0.303544	1.05718	0.00463888
0.305338	1.05898	0.000357003	0.305338	1.05898	0.00463612
0.307271	1.06091	0.000358843	0.307086	1.06073	0.00463367
0.309065	1.0627	0.00036053	0.308927	1.06257	0.00463045
0.310951	1.06459	0.00036237	0.310767	1.06441	0.00462615
0.312653	1.06629	0.00036329	0.312515	1.06616	0.00462385
0.314539	1.06818	0.000364824	0.314355	1.068	0.00462002
0.31615	1.06979	0.000366204	0.316103	1.06974	0.00461787
0.318128	1.07177	0.000367277	0.31799	1.07163	0.00461358
0.31983	1.07347	0.000368811	0.319784	1.07342	0.0046102
0.321762	1.0754	0.000370344	0.321486	1.07513	0.00460729
0.323602	1.07724	0.000372338	0.323418	1.07706	0.00460453
0.325259	1.0789	0.000373718	0.325167	1.07881	0.00460146
0.327099	1.08074	0.000375098	0.327099	1.08074	0.00459901
0.328893	1.08253	0.000377705	0.328847	1.08249	0.0045961
0.330549	1.08419	0.000378165	0.330503	1.08414	0.00459303
0.332574	1.08621	0.000380925	0.332343	1.08598	0.00459134
0.334552	1.08819	0.000382919	0.33423	1.08787	0.00458828
0.336024	1.08966	0.000383532	0.335932	1.08957	0.00458505
0.337956	1.0916	0.000385219	0.33791	1.09155	0.00458229
0.339704	1.09334	0.000386446	0.339796	1.09344	0.00457999
0.341452	1.09509	0.000387826	0.341498	1.09514	0.00457693
0.343247	1.09689	0.000389053	0.343155	1.09679	0.00457478
0.345087	1.09873	0.000389973	0.345133	1.09877	0.00457141
0.346881	1.10052	0.00039166	0.346743	1.10038	0.00456711
0.348583	1.10222	0.00039396	0.348675	1.10232	0.00456405
0.350424	1.10406	0.000394727	0.350286	1.10393	0.00456128
0.35231	1.10595	0.0003958	0.352264	1.1059	0.0045576
0.354288	1.10793	0.000397641	0.35392	1.10756	0.00455377
0.356174	1.10981	0.000401321	0.356036	1.10968	0.00455086
0.357738	1.11138	0.000401168	0.357554	1.11119	0.00454641
0.359487	1.11313	0.000402548	0.359441	1.11308	0.00454396
0.361281	1.11492	0.000403775	0.361143	1.11478	0.00454012
0.363167	1.11681	0.000405155	0.362799	1.11644	0.00453506
0.364961	1.1186	0.000407915	0.364593	1.11823	0.00453061
0.36671	1.12035	0.000408069	0.366526	1.12017	0.00452724
0.368596	1.12224	0.000410216	0.368366	1.12201	0.00452279
0.370528	1.12417	0.000412822	0.370298	1.12394	0.00451835
0.372322	1.12596	0.000413589	0.37177	1.12541	0.00451313
0.373932	1.12757	0.000415123	0.373794	1.12743	0.00450823
0.375635	1.12927	0.000415429	0.375543	1.12918	0.00450286
0.377383	1.13102	0.000416503	0.377337	1.13098	0.00449826
0.379453	1.13309	0.00041865	0.379039	1.13268	0.00449274
0.381201	1.13484	0.00042003	0.381017	1.13466	0.00448752
0.382719	1.13636	0.000420183	0.383225	1.13687	0.00448446
0.38456	1.1382	0.000421103	0.384514	1.13815	0.00447694
0.386538	1.14018	0.000424477	0.386262	1.1399	0.00447234
0.38824	1.14188	0.000425857	0.388102	1.14174	0.00446743
0.390356	1.144	0.000428158	0.390034	1.14367	0.00446345
0.391966	1.14561	0.000428771	0.391828	1.14547	0.00445869
0.393715	1.14735	0.000429538	0.393531	1.14717	0.00445363
0.395417	1.14906	0.000431071	0.395647	1.14929	0.00445179
0.397349	1.15099	0.000433065	0.397257	1.1509	0.00444765
0.399097	1.15274	0.000433218	0.398959	1.1526	0.00444428
0.400983	1.15462	0.000434138	0.400799	1.15444	0.00444136
0.40264	1.15628	0.000435212	0.402456	1.1561	0.00443722
0.40448	1.15812	0.000436439	0.40448	1.15812	0.0044337
0.40609	1.15973	0.000435825	0.406044	1.15968	0.0044294
0.408068	1.16171	0.000438432	0.407884	1.16152	0.00442572
0.409909	1.16355	0.000440119	0.409725	1.16336	0.00442419
0.411657	1.1653	0.000441192	0.411657	1.1653	0.00442342
0.413267	1.16691	0.000443646	0.413359	1.167	0.00441944
0.415199	1.16884	0.000445486	0.415015	1.16866	0.00441836
0.416947	1.17059	0.000445333	0.416947	1.17059	0.00441698
0.41888	1.17252	0.000447327	0.41888	1.17252	0.0044179
0.420628	1.17427	0.000448247	0.420628	1.17427	0.00441683
0.42233	1.17597	0.000448093	0.422284	1.17592	0.00441729
0.424262	1.1779	0.000450087	0.424124	1.17776	0.00441867
0.426011	1.17965	0.000452081	0.425918	1.17956	0.00441851
0.427943	1.18158	0.000453614	0.427759	1.1814	0.00442066
0.429691	1.18333	0.000453767	0.429599	1.18324	0.00442404
0.431485	1.18513	0.000454381	0.431669	1.18531	0.0044294
0.433095	1.18674	0.000454534	0.433233	1.18687	0.00443216
0.435028	1.18867	0.000457448	0.43512	1.18876	0.00443538
0.436776	1.19042	0.000458828	0.436868	1.19051	0.00443968
0.438708	1.19235	0.000459135	0.43857	1.19221	0.00444351
0.440456	1.1941	0.000460055	0.440272	1.19391	0.0044475
0.44225	1.19589	0.000461435	0.442158	1.1958	0.00445317
0.444045	1.19768	0.000463122	0.443999	1.19764	0.00445762
0.445885	1.19952	0.000464349	0.445793	1.19943	0.00446329
0.447817	1.20146	0.000465422	0.447495	1.20114	0.0044682
0.449565	1.20321	0.000465729	0.449519	1.20316	0.00447648
0.451221	1.20486	0.000466649	0.451267	1.20491	0.00448323
0.453154	1.20679	0.000468489	0.453016	1.20666	0.00449013
0.454948	1.20859	0.000469716	0.45481	1.20845	0.00449672
0.456512	1.21015	0.000469562	0.456466	1.21011	0.00450393
0.458536	1.21218	0.000471863	0.458398	1.21204	0.0045116
0.46033	1.21397	0.000472476	0.460238	1.21388	0.0045208
0.461803	1.21544	0.00047309	0.462033	1.21567	0.00452908
0.463781	1.21742	0.000475083	0.463781	1.21742	0.00453721
0.465759	1.2194	0.000475083	0.465575	1.21922	0.00454595
0.467323	1.22096	0.00047539	0.467461	1.2211	0.00455684
0.46921	1.22285	0.00047723	0.469256	1.2229	0.00456497
0.471096	1.22474	0.00047861	0.470912	1.22455	0.00457401
0.47312	1.22676	0.000480757	0.472614	1.22625	0.0045826
0.474454	1.22809	0.000480757	0.474638	1.22828	0.0045938
0.476386	1.23003	0.000482137	0.476202	1.22984	0.00460407
0.478043	1.23168	0.000483824	0.478135	1.23177	0.0046145
0.480113	1.23375	0.000484898	0.480021	1.23366	0.00462493
0.481861	1.2355	0.000485664	0.481769	1.23541	0.00463551
0.483793	1.23743	0.000487658	0.483425	1.23707	0.0046464
0.485542	1.23918	0.000488425	0.485449	1.23909	0.00465866
0.487244	1.24088	0.000489498	0.487152	1.24079	0.0046694
0.489084	1.24272	0.000490725	0.488946	1.24259	0.00468059
0.490786	1.24443	0.000491185	0.490832	1.24447	0.00469133
0.49281	1.24645	0.000493485	0.492672	1.24631	0.00470176
0.494421	1.24806	0.000494406	0.494374	1.24801	0.0047128
0.496353	1.24999	0.000494559	0.496123	1.24976	0.00472368
0.498147	1.25179	0.000496859	0.497963	1.2516	0.00473611
0.499849	1.25349	0.000497779	0.499757	1.2534	0.00474899
0.501781	1.25542	0.000500693	0.501643	1.25528	0.00476003
0.503576	1.25722	0.000500693	0.503484	1.25712	0.00477184
0.505186	1.25883	0.000502073	0.50514	1.25878	0.00478441
0.507072	1.26071	0.000502686	0.507026	1.26067	0.00479607
0.508958	1.2626	0.0005033	0.508774	1.26241	0.00480987
0.510614	1.26425	0.000504987	0.510568	1.26421	0.00482137
0.512501	1.26614	0.000505907	0.512363	1.266	0.00483425
0.514433	1.26807	0.0005079	0.514341	1.26798	0.00484759
0.515859	1.2695	0.000507594	0.515997	1.26964	0.0048594
0.517837	1.27148	0.000509894	0.517745	1.27139	0.0048729
0.519494	1.27313	0.000510201	0.51954	1.27318	0.00488654
0.521334	1.27497	0.000511734	0.521472	1.27511	0.00489759
0.52322	1.27686	0.000512961	0.523174	1.27681	0.00490985
0.524922	1.27856	0.000514801	0.524968	1.27861	0.00492335
0.5269	1.28054	0.000515568	0.526992	1.28063	0.00493577
0.528695	1.28233	0.000517715	0.528695	1.28233	0.0049485
0.530489	1.28413	0.000517561	0.530765	1.2844	0.00496322
0.532237	1.28588	0.000519862	0.532237	1.28588	0.00497564
0.534077	1.28772	0.000522162	0.533985	1.28763	0.00498898
0.535825	1.28947	0.000522162	0.535687	1.28933	0.00500033
0.537574	1.29121	0.000523389	0.53762	1.29126	0.00501321
0.539552	1.29319	0.000524616	0.539368	1.29301	0.00502533
0.541254	1.29489	0.000525229	0.541162	1.2948	0.00503959
0.54314	1.29678	0.000526916	0.54314	1.29678	0.00505308
0.544843	1.29848	0.000525996	0.544843	1.29848	0.00506765
0.546591	1.30023	0.000528296	0.546637	1.30028	0.00508191
0.548523	1.30216	0.000530596	0.548339	1.30198	0.00509541
0.550547	1.30419	0.000532283	0.550179	1.30382	0.00510844
0.551973	1.30561	0.000531516	0.551927	1.30557	0.00512056
0.553721	1.30736	0.00053305	0.553859	1.3075	0.00513543
0.5557	1.30934	0.00053351	0.555608	1.30925	0.00514801
0.557402	1.31104	0.000535044	0.557402	1.31104	0.00516073
0.559334	1.31297	0.000537497	0.559242	1.31288	0.00517408
0.561312	1.31495	0.000537651	0.560944	1.31458	0.00518727
0.562693	1.31633	0.000537037	0.562831	1.31647	0.00519969
0.564579	1.31822	0.000538724	0.564441	1.31808	0.00521211
0.566465	1.32011	0.000540871	0.566465	1.32011	0.0052253
0.568167	1.32181	0.000539491	0.568075	1.32172	0.00523741
0.570099	1.32374	0.000541638	0.569916	1.32356	0.00525091
0.571756	1.3254	0.000543325	0.571802	1.32544	0.00526379
0.573596	1.32724	0.000544858	0.573642	1.32728	0.00527667
0.575528	1.32917	0.000544705	0.575482	1.32912	0.00528909
0.577368	1.33101	0.000546392	0.577276	1.33092	0.0053012
0.578978	1.33262	0.000546852	0.578978	1.33262	0.00531608
0.580819	1.33446	0.000548078	0.580681	1.33432	0.0053308
0.582797	1.33644	0.000548845	0.582843	1.33648	0.0053469
0.584453	1.33809	0.000551299	0.584453	1.33809	0.00536132
0.586385	1.34003	0.000553139	0.586201	1.33984	0.00537742
0.588134	1.34177	0.000554212	0.588042	1.34168	0.00539076
0.589974	1.34361	0.000554673	0.58979	1.34343	0.00540502
0.59163	1.34527	0.000555593	0.59186	1.3455	0.00541898
0.59347	1.34711	0.000556666	0.593424	1.34706	0.00543278
0.59531	1.34895	0.00055774	0.595448	1.34909	0.00544689
0.597105	1.35074	0.000558813	0.596967	1.35061	0.00545931
0.599037	1.35268	0.000560193	0.598945	1.35258	0.00547373
0.599819	1.35346	0.000557433	0.599819	1.35346	0.00547388
0.598117	1.35176	0.000548845	0.597979	1.35162	0.00544321
0.596185	1.34982	0.000539491	0.596093	1.34973	0.00541162
0.594528	1.34817	0.00053167	0.594436	1.34808	0.00537988
0.592642	1.34628	0.000523695	0.592504	1.34614	0.00534644
0.590802	1.34444	0.000516641	0.59071	1.34435	0.00531363
0.589054	1.34269	0.000510661	0.589054	1.34269	0.00528204
0.587075	1.34072	0.000503607	0.587352	1.34099	0.00524999
0.585373	1.33901	0.000499159	0.585419	1.33906	0.00521809
0.583671	1.33731	0.000493025	0.583533	1.33717	0.00518742
0.581923	1.33556	0.000486738	0.581831	1.33547	0.00515583
0.580221	1.33386	0.000482751	0.579991	1.33363	0.00512485
0.578196	1.33184	0.00047677	0.57838	1.33202	0.00509556
0.576402	1.33004	0.000472016	0.576356	1.33	0.00506504
0.574562	1.3282	0.000468642	0.574562	1.3282	0.00503529
0.572952	1.32659	0.000465422	0.572768	1.32641	0.00500585
0.570928	1.32457	0.000459595	0.571158	1.3248	0.00497671
0.569317	1.32296	0.000455147	0.569225	1.32287	0.00494819
0.567477	1.32112	0.000451314	0.567293	1.32093	0.00491967
0.565729	1.31937	0.00044702	0.565545	1.31919	0.00489237
0.563705	1.31734	0.000442419	0.563981	1.31762	0.00486492
0.561956	1.3156	0.000438892	0.561956	1.3156	0.00483716
0.560116	1.31376	0.000434752	0.560024	1.31366	0.00481063
0.558368	1.31201	0.000430765	0.55846	1.3121	0.00478487
0.55662	1.31026	0.000428158	0.55662	1.31026	0.00475803
0.554918	1.30856	0.000426164	0.554642	1.30828	0.00473227
0.553077	1.30672	0.00042141	0.553215	1.30686	0.00470743
0.551283	1.30492	0.000417576	0.551007	1.30465	0.00467906
0.549351	1.30299	0.000413896	0.549167	1.30281	0.00465314
0.547603	1.30124	0.000412363	0.547511	1.30115	0.00462953
0.545763	1.2994	0.000408222	0.545671	1.29931	0.00460315
0.543968	1.29761	0.000404848	0.544106	1.29775	0.004578
0.542404	1.29604	0.000402395	0.54222	1.29586	0.00455193
0.540334	1.29397	0.000398868	0.540242	1.29388	0.00452632
0.538724	1.29236	0.000396261	0.53854	1.29218	0.00450194
0.536562	1.2902	0.00039258	0.536699	1.29034	0.00447663
0.534859	1.2885	0.000388593	0.534997	1.28864	0.00445256
0.533203	1.28684	0.000387366	0.533111	1.28675	0.0044268
0.531317	1.28496	0.000386139	0.531271	1.28491	0.00440303
0.529523	1.28316	0.000383226	0.529615	1.28325	0.0043788
0.527867	1.28151	0.000380005	0.527544	1.28118	0.00435441
0.52598	1.27962	0.000376785	0.526072	1.27971	0.00433264
0.524232	1.27787	0.000374178	0.524186	1.27783	0.00430703
0.522392	1.27603	0.000372491	0.522668	1.27631	0.00428418
0.520598	1.27424	0.000370958	0.520598	1.27424	0.0042601
0.518849	1.27249	0.000368197	0.518849	1.27249	0.00423603
0.517101	1.27074	0.000366204	0.517285	1.27093	0.00421318
0.515215	1.26886	0.000361296	0.515123	1.26876	0.00418941
0.513421	1.26706	0.00035915	0.513605	1.26724	0.00416702
0.511719	1.26536	0.000357309	0.511489	1.26513	0.00414279
0.509878	1.26352	0.000355622	0.509786	1.26343	0.00411979
0.507992	1.26163	0.000352555	0.507854	1.26149	0.00409602
0.50652	1.26016	0.000352862	0.506152	1.25979	0.00407347
0.504404	1.25804	0.000349488	0.504312	1.25795	0.00405078
0.502517	1.25616	0.000347035	0.502564	1.2562	0.00402839
0.500769	1.25441	0.000345041	0.500631	1.25427	0.00400508
0.498929	1.25257	0.000342588	0.498837	1.25248	0.00398315
0.497089	1.25073	0.000338907	0.497135	1.25077	0.00396107
0.495203	1.24884	0.000337067	0.495571	1.24921	0.00393975
0.493777	1.24742	0.000335993	0.493546	1.24719	0.0039166
0.49166	1.2453	0.000332006	0.491844	1.24548	0.00389497
0.489866	1.24351	0.000330626	0.489912	1.24355	0.00387289
0.488026	1.24167	0.000327559	0.488256	1.2419	0.00385112
0.486462	1.2401	0.000326792	0.48637	1.24001	0.00382796
0.484713	1.23835	0.000324339	0.484759	1.2384	0.00380879
0.482781	1.23642	0.000322192	0.482735	1.23638	0.00378732
0.481033	1.23467	0.000320198	0.481125	1.23476	0.00376539
0.479561	1.2332	0.000319125	0.479147	1.23279	0.00374316
0.477537	1.23118	0.000314984	0.477214	1.23085	0.00372169
0.47565	1.22929	0.000312684	0.475604	1.22924	0.00370114
0.473764	1.2274	0.000311457	0.473718	1.22736	0.00367967
0.471878	1.22552	0.00030931	0.471924	1.22556	0.00365697
0.470268	1.22391	0.000307777	0.470176	1.22382	0.00363612
0.46829	1.22193	0.00030563	0.468382	1.22202	0.00361403
0.466633	1.22027	0.00030333	0.466495	1.22014	0.00359333
0.464793	1.21843	0.000301796	0.464747	1.21839	0.00357247
0.462861	1.2165	0.000300263	0.462999	1.21664	0.00355162
0.461297	1.21494	0.000297962	0.461343	1.21498	0.00353122
0.459548	1.21319	0.000296275	0.45941	1.21305	0.00350975
0.457432	1.21107	0.000292288	0.457616	1.21126	0.00348859
0.45619	1.20983	0.000292902	0.455776	1.20942	0.00346789
0.454074	1.20771	0.000289068	0.453844	1.20748	0.00344657
0.452142	1.20578	0.000286921	0.45205	1.20569	0.00342587
0.450393	1.20403	0.000285388	0.450531	1.20417	0.00340517
0.448461	1.2021	0.000282934	0.448553	1.20219	0.00338339
0.446805	1.20044	0.000281554	0.446713	1.20035	0.0033633
0.445057	1.1987	0.000280173	0.444919	1.19856	0.00334199
0.443354	1.19699	0.000278027	0.443078	1.19672	0.00332175
0.441146	1.19479	0.000275113	0.441284	1.19492	0.00330135
0.439674	1.19331	0.000274193	0.439628	1.19327	0.00328111
0.437742	1.19138	0.000274193	0.437788	1.19143	0.00326102
0.435902	1.18954	0.000270206	0.436132	1.18977	0.0032397
0.434153	1.18779	0.000268366	0.434153	1.18779	0.00321961
0.432405	1.18605	0.000266372	0.432451	1.18609	0.00319983
0.430749	1.18439	0.000264992	0.430565	1.1842	0.00317974
0.428817	1.18246	0.000262998	0.428909	1.18255	0.0031595
0.427023	1.18066	0.000261158	0.426977	1.18062	0.00314002
0.425136	1.17878	0.000259011	0.425182	1.17882	0.00311902
0.423434	1.17707	0.000257477	0.42348	1.17712	0.00309908
0.421824	1.17546	0.000255791	0.421502	1.17514	0.00307853
0.419846	1.17349	0.000253184	0.419662	1.1733	0.00305859
0.418374	1.17201	0.000252877	0.418005	1.17165	0.00303881
0.416211	1.16985	0.00024981	0.416165	1.16981	0.00301918
0.414417	1.16806	0.000248276	0.414325	1.16797	0.00299925
0.412485	1.16612	0.000245669	0.412485	1.16612	0.002979
0.410783	1.16442	0.000244136	0.410783	1.16442	0.00295907
0.409035	1.16267	0.000241682	0.408942	1.16258	0.00293852
0.407148	1.16079	0.000240149	0.407332	1.16097	0.00291951
0.405538	1.15918	0.000239229	0.405262	1.1589	0.0029008
0.403606	1.15725	0.000236775	0.403468	1.15711	0.00288009
0.401812	1.15545	0.000236468	0.402042	1.15568	0.00286154
0.400155	1.1538	0.000234935	0.399833	1.15347	0.00284114
0.398177	1.15182	0.000231101	0.398223	1.15186	0.00282167
0.396337	1.14998	0.000229261	0.396429	1.15007	0.00280158
0.394451	1.14809	0.000227114	0.394497	1.14814	0.00278225
0.39261	1.14625	0.00022558	0.392657	1.1463	0.00276293
0.391	1.14464	0.00022512	0.390632	1.14427	0.00274223
0.389114	1.14275	0.000222973	0.38893	1.14257	0.00272306
0.38732	1.14096	0.00022098	0.387366	1.14101	0.00270451
0.38548	1.13912	0.000219293	0.385526	1.13917	0.00268534
0.38364	1.13728	0.000216533	0.383686	1.13733	0.0026654
0.382029	1.13567	0.000215766	0.382075	1.13572	0.00264639
0.380097	1.13374	0.000213159	0.380051	1.13369	0.00262814
0.378487	1.13213	0.000211472	0.378441	1.13208	0.00260774
0.376601	1.13024	0.000209632	0.376417	1.13006	0.00258857
0.37476	1.1284	0.000208252	0.374714	1.12835	0.00257017
0.373012	1.12665	0.000206565	0.373058	1.1267	0.00255146
0.37108	1.12472	0.000204725	0.370988	1.12463	0.00253245
0.369286	1.12293	0.000204265	0.369424	1.12306	0.00251404
0.3674	1.12104	0.000201044	0.367538	1.12118	0.00249457
0.365743	1.11938	0.000200277	0.365789	1.11943	0.00247632
0.364087	1.11773	0.000197364	0.364087	1.11773	0.00245776
0.362109	1.11575	0.00019583	0.362155	1.1158	0.00243905
0.360499	1.11414	0.00019445	0.360315	1.11395	0.00241973
0.358613	1.11225	0.000191997	0.358521	1.11216	0.00240087
0.356772	1.11041	0.00019077	0.356818	1.11046	0.00238262
0.355024	1.10866	0.00019031	0.354978	1.10862	0.00236284
0.353092	1.10673	0.000186629	0.353276	1.10692	0.00234459
0.351436	1.10508	0.000185249	0.351298	1.10494	0.00232573
0.349687	1.10333	0.000183562	0.349596	1.10324	0.00230717
0.347893	1.10153	0.000180802	0.347847	1.10149	0.00228938
0.346053	1.09969	0.000179268	0.345915	1.09956	0.00226976
0.344305	1.09794	0.000177888	0.344167	1.09781	0.00225227
0.342327	1.09597	0.000177428	0.342143	1.09578	0.0022328
0.34067	1.09431	0.000174975	0.340716	1.09436	0.00221531
0.33883	1.09247	0.000174054	0.338508	1.09215	0.00219661
0.337128	1.09077	0.000172367	0.336944	1.09058	0.0021779
0.335058	1.0887	0.000169454	0.335058	1.0887	0.00215965
0.333448	1.08709	0.000167767	0.333356	1.087	0.00214155
0.331515	1.08516	0.00016608	0.331653	1.08529	0.00212315
0.329859	1.0835	0.000164547	0.329721	1.08336	0.00210521
0.328065	1.0817	0.000163013	0.327973	1.08161	0.00208681
0.326179	1.07982	0.000161173	0.326179	1.07982	0.00206871
0.324385	1.07802	0.000159486	0.324338	1.07798	0.00205016
0.32282	1.07646	0.000157799	0.322544	1.07618	0.00203267
0.320796	1.07444	0.000155959	0.320612	1.07425	0.00201366
0.319324	1.07296	0.000155959	0.319048	1.07269	0.00199802
0.3173	1.07094	0.000153812	0.317162	1.0708	0.00197808
0.315505	1.06915	0.000151818	0.315183	1.06882	0.00195968
0.313527	1.06717	0.000149671	0.313481	1.06712	0.00194189
0.311871	1.06551	0.000148751	0.311733	1.06537	0.00192364
0.309847	1.06349	0.000145991	0.309985	1.06362	0.001906
0.308053	1.06169	0.000144151	0.308191	1.06183	0.00188822
0.306212	1.05985	0.000142464	0.306396	1.06004	0.00187043
0.30451	1.05815	0.000141544	0.304418	1.05806	0.00185233
0.302854	1.05649	0.000140624	0.302716	1.05636	0.001835
0.300876	1.05452	0.000137863	0.300968	1.05461	0.00181798
0.299357	1.053	0.00013725	0.29899	1.05263	0.00179958
0.297379	1.05102	0.000134796	0.297425	1.05107	0.00178194
0.295631	1.04927	0.000133723	0.295769	1.04941	0.00176538
0.293791	1.04743	0.000132343	0.293745	1.04738	0.00174606
0.291859	1.0455	0.000131576	0.292043	1.04568	0.00173042
0.29011	1.04375	0.000129276	0.290249	1.04389	0.00171248
0.288454	1.04209	0.000128202	0.288454	1.04209	0.00169331
0.28666	1.0403	0.000126975	0.286568	1.04021	0.00167598
0.28482	1.03846	0.000124675	0.284682	1.03832	0.00165865
0.28321	1.03685	0.000125749	0.28298	1.03662	0.00164101
0.281507	1.03515	0.000122988	0.281323	1.03496	0.00162415
0.279483	1.03312	0.000120995	0.279529	1.03317	0.00160697
0.277643	1.03128	0.000119768	0.277689	1.03133	0.00158949
0.275757	1.0294	0.000118081	0.275711	1.02935	0.00157063
0.273871	1.02751	0.000116854	0.273778	1.02742	0.0015533
0.272214	1.02585	0.000114861	0.272352	1.02599	0.00153689
0.270374	1.02401	0.000113327	0.270236	1.02388	0.00151971
0.26858	1.02222	0.000112867	0.268488	1.02213	0.00150254
0.26674	1.02038	0.000111487	0.267016	1.02066	0.0014869
0.264946	1.01859	0.00011026	0.264991	1.01863	0.00146834
0.263289	1.01693	0.000109187	0.263289	1.01693	0.00145132
0.261357	1.015	0.00010704	0.261311	1.01495	0.00143368
0.259517	1.01316	0.00010566	0.259609	1.01325	0.00141681
0.257815	1.01145	0.0001052	0.257677	1.01132	0.00140041
0.25602	1.00966	0.000104433	0.255836	1.00948	0.00138277
0.25418	1.00782	0.000102132	0.254134	1.00777	0.0013656
0.25234	1.00598	0.000100906	0.252386	1.00603	0.00134965
0.250638	1.00428	0.000100292	0.250546	1.00419	0.00133324
0.248568	1.00221	9.89122e-05	0.248752	1.00239	0.00131637
0.246957	1.0006	9.72253e-05	0.247049	1.00069	0.0012995
0.245117	0.998757	9.61518e-05	0.245163	0.998803	0.00128232
0.243047	0.996687	9.46183e-05	0.243231	0.996871	0.00126561
0.241529	0.995169	9.36982e-05	0.241529	0.995169	0.00124982
0.239505	0.993144	9.1858e-05	0.239688	0.993328	0.0012331
0.238032	0.991672	9.21647e-05	0.238124	0.991764	0.001217
0.236054	0.989694	9.03245e-05	0.236008	0.989648	0.00119906
0.234306	0.987946	8.89443e-05	0.234214	0.987854	0.00118295
0.232512	0.986152	8.77175e-05	0.232558	0.986198	0.00116639
0.23081	0.984449	8.72574e-05	0.230533	0.984173	0.00114998
0.228969	0.982609	8.58773e-05	0.228831	0.982471	0.00113373
0.226991	0.980631	8.48038e-05	0.227221	0.980861	0.00111809
0.225289	0.978929	8.31169e-05	0.225289	0.978929	0.00110152
0.223633	0.977273	8.28103e-05	0.223357	0.976997	0.00108496
0.221746	0.975386	8.12767e-05	0.221746	0.975386	0.00106963
0.219952	0.973592	8.11234e-05	0.219676	0.973316	0.00105276
0.218158	0.971798	7.94365e-05	0.218112	0.971752	0.00103788
0.21641	0.97005	7.86698e-05	0.216318	0.969958	0.00102147
0.214386	0.968025	7.65229e-05	0.214477	0.968117	0.0010066
0.212821	0.966461	7.59094e-05	0.212637	0.966277	0.000991417
0.210889	0.964529	7.4836e-05	0.210843	0.964483	0.000976236
0.209233	0.962873	7.45293e-05	0.209049	0.962689	0.000959367
0.207301	0.960941	7.29958e-05	0.207485	0.961125	0.000944799
0.205598	0.959238	7.23823e-05	0.205414	0.959055	0.000928697
0.203666	0.957306	7.08488e-05	0.203758	0.957398	0.000913975
0.201918	0.955558	7.08488e-05	0.201918	0.955558	0.000898793
0.200124	0.953764	6.85486e-05	0.200216	0.953856	0.000883765
0.198422	0.952062	6.9162e-05	0.19833	0.95197	0.000868276
0.196673	0.950313	6.79352e-05	0.196535	0.950175	0.000854628
0.194741	0.948381	6.64016e-05	0.194787	0.948427	0.000839293
0.193131	0.946771	6.60949e-05	0.193085	0.946725	0.000824111
0.190877	0.944517	6.37947e-05	0.191061	0.944701	0.000808929
0.189313	0.942953	6.3488e-05	0.189359	0.942999	0.000794821
0.187518	0.941158	6.28746e-05	0.18761	0.94125	0.000780559
0.185724	0.939364	6.11877e-05	0.185586	0.939226	0.000766451
0.183838	0.937478	6.11877e-05	0.184022	0.937662	0.000752036
0.18209	0.93573	6.05743e-05	0.182136	0.935776	0.000738541
0.180433	0.934074	5.95008e-05	0.180341	0.933982	0.000724433
0.178639	0.932279	5.91941e-05	0.178547	0.932187	0.000710631
0.176799	0.930439	5.72006e-05	0.176615	0.930255	0.000696983
0.174867	0.928507	5.58204e-05	0.174959	0.928599	0.000682874
0.173211	0.926851	5.53604e-05	0.173119	0.926759	0.000669226
0.171371	0.92501	5.42869e-05	0.171371	0.92501	0.000656038
0.169576	0.923216	5.38268e-05	0.16953	0.92317	0.000643616
0.16769	0.92133	5.22933e-05	0.167736	0.921376	0.000630275
0.165896	0.919536	5.214e-05	0.166126	0.919766	0.00061724
0.164286	0.917926	5.16799e-05	0.164102	0.917742	0.000604205
0.162307	0.915947	4.98397e-05	0.162399	0.916039	0.00059209
0.160697	0.914337	4.98397e-05	0.160559	0.914199	0.000578749
0.158719	0.912359	4.87662e-05	0.158811	0.912451	0.000567401
0.156787	0.910427	4.78461e-05	0.157109	0.910749	0.000555286
0.155177	0.908817	4.6926e-05	0.155177	0.908817	0.000542558
0.153336	0.906976	4.60059e-05	0.15329	0.90693	0.000530596
0.151404	0.905044	4.58526e-05	0.15145	0.90509	0.000518328
0.149794	0.903434	4.50858e-05	0.149702	0.903342	0.00050698
0.147862	0.901502	4.49325e-05	0.147816	0.901456	0.000495325
0.146252	0.899891	4.41657e-05	0.146067	0.899707	0.000483671
0.144411	0.898051	4.32456e-05	0.144273	0.897913	0.00047263
0.142571	0.896211	4.21721e-05	0.142433	0.896073	0.000461435
0.141099	0.894739	4.26322e-05	0.140731	0.894371	0.000450854
0.138845	0.892485	4.01786e-05	0.138891	0.892531	0.000440119
0.137142	0.890782	3.95652e-05	0.137142	0.890782	0.000429538
0.13521	0.88885	3.83383e-05	0.135394	0.889034	0.00041911
0.1336	0.88724	3.87984e-05	0.133462	0.887102	0.000408682
0.131622	0.885262	3.74182e-05	0.131806	0.885446	0.000398561
0.130058	0.883698	3.74182e-05	0.129782	0.883422	0.000389206
0.128217	0.881857	3.72649e-05	0.128079	0.881719	0.000378318
0.126239	0.879879	3.58847e-05	0.126239	0.879879	0.000368811
0.124491	0.878131	3.54247e-05	0.124583	0.878223	0.000359456
0.122789	0.876429	3.45046e-05	0.122743	0.876383	0.000350408
0.120902	0.874543	3.45046e-05	0.120857	0.874497	0.000341361
0.119062	0.872702	3.2971e-05	0.119154	0.872794	0.00033216
0.117636	0.871276	3.52713e-05	0.117406	0.871046	0.000323725
0.115566	0.869206	3.23576e-05	0.115428	0.869068	0.000314064
0.114186	0.867826	3.2971e-05	0.11368	0.86732	0.000304863
0.112023	0.865664	3.17442e-05	0.111747	0.865387	0.000296889
0.110321	0.863961	3.08241e-05	0.109999	0.863639	0.000289221
0.108159	0.861799	2.89839e-05	0.108297	0.861937	0.000282014
0.106779	0.860419	3.05174e-05	0.106549	0.860189	0.000273886
0.104801	0.858441	2.89839e-05	0.104571	0.858211	0.000264225
0.103006	0.856646	2.77571e-05	0.10296	0.8566	0.000257477
0.101166	0.854806	2.76037e-05	0.100936	0.854576	0.00024889
0.099326	0.852966	2.71437e-05	0.09928	0.85292	0.000242909
0.0974397	0.85108	2.6837e-05	0.0974857	0.851126	0.000236315
0.0955075	0.849148	2.49968e-05	0.0955995	0.84924	0.000228647
0.0938973	0.847537	2.51501e-05	0.0938513	0.847491	0.000220673
0.0921491	0.845789	2.51501e-05	0.0919651	0.845605	0.000214386
0.0902169	0.843857	2.43834e-05	0.0903089	0.843949	0.000209019
0.0883767	0.842017	2.28498e-05	0.0883767	0.842017	0.000201811
0.0868585	0.840498	2.34633e-05	0.0867205	0.84036	0.00019537
0.0850183	0.838658	2.25432e-05	0.0850643	0.838704	0.000190156
0.0832241	0.836864	2.30032e-05	0.08304	0.83668	0.000183255
0.0814298	0.83507	2.20831e-05	0.0813378	0.834978	0.000177888
0.0796816	0.833322	2.22364e-05	0.0794976	0.833138	0.000172214
0.0777494	0.831389	2.1163e-05	0.0776114	0.831251	0.000165927
0.0759092	0.829549	2.1623e-05	0.0759552	0.829595	0.000160866
0.074391	0.828031	2.17764e-05	0.074069	0.827709	0.000155499
0.0723668	0.826007	1.96295e-05	0.0722748	0.825915	0.000150285
0.0706646	0.824305	1.93228e-05	0.0705726	0.824213	0.000145991
0.0685023	0.822142	1.70225e-05	0.0687323	0.822372	0.000141697
0.0670301	0.82067	1.76359e-05	0.0669842	0.820624	0.000136023
0.0648679	0.818508	1.71758e-05	0.0651899	0.81883	0.000132343
0.0633037	0.816944	1.67158e-05	0.0636718	0.817312	0.000128356
0.0615095	0.815149	1.64091e-05	0.0613715	0.815011	0.000123295
0.0597613	0.813401	1.77892e-05	0.0597153	0.813355	0.000118694
0.0579671	0.811607	1.61024e-05	0.0578751	0.811515	0.000114554
0.0561269	0.809767	1.5489e-05	0.0561729	0.809813	0.000110107
0.0544247	0.808065	1.48756e-05	0.0543327	0.807973	0.000106273
0.0525384	0.806178	1.44155e-05	0.0524004	0.80604	0.000101826
0.0506062	0.804246	1.51823e-05	0.0507442	0.804384	9.87588e-05
0.048996	0.802636	1.41088e-05	0.048858	0.802498	9.52317e-05
0.0471558	0.800796	1.39555e-05	0.0471558	0.800796	9.17046e-05
0.0453616	0.799002	1.34954e-05	0.0452696	0.79891	8.9251e-05
0.0435214	0.797161	1.30354e-05	0.0437514	0.797391	8.57239e-05
0.0416812	0.795321	1.25753e-05	0.0417272	0.795367	8.28103e-05
0.0398869	0.793527	1.22686e-05	0.0398409	0.793481	7.86698e-05
0.0381387	0.791779	1.21153e-05	0.0380927	0.791733	7.5296e-05
0.0362525	0.789893	1.15018e-05	0.0363445	0.789985	7.26891e-05
0.0343663	0.788006	1.10418e-05	0.0346423	0.788282	6.97754e-05
0.0327561	0.786396	1.08884e-05	0.0327101	0.78635	6.59416e-05
0.0310079	0.784648	1.11951e-05	0.0308699	0.78451	6.33346e-05
0.0291677	0.782808	1.0275e-05	0.0290757	0.782716	6.05743e-05
0.0272355	0.780875	9.66163e-06	0.0272815	0.780921	5.79673e-05
0.0256253	0.779265	1.0275e-05	0.0255333	0.779173	5.41335e-05
0.023693	0.777333	9.04822e-06	0.023509	0.777149	5.15266e-05
0.0218988	0.775539	9.66163e-06	0.0221289	0.775769	4.93796e-05
0.0200586	0.773699	7.208e-06	0.0200586	0.773699	4.60059e-05
0.0182644	0.771904	7.97476e-06	0.0182184	0.771858	4.29389e-05
0.0166082	0.770248	7.36136e-06	0.0165622	0.770202	4.00252e-05
0.014584	0.768224	6.44125e-06	0.014584	0.768224	3.71115e-05
0.0129278	0.766568	6.9013e-06	0.0130658	0.766706	3.5578e-05
0.0111796	0.76482	6.2879e-06	0.0109495	0.76459	3.08241e-05
0.00933935	0.762979	6.2879e-06	0.00933935	0.762979	2.88306e-05
0.00782117	0.761461	5.98119e-06	0.00759114	0.761231	2.60702e-05
0.00588894	0.759529	6.5946e-06	0.00575093	0.759391	2.30032e-05
0.00391071	0.757551	4.44768e-06	0.00395672	0.757597	1.94761e-05
0.00220851	0.755849	4.75438e-06	0.00220851	0.755849	1.68691e-05
0.000276282	0.753916	4.44768e-06	0.000414298	0.754054	1.45689e-05
-0.00147192	0.752168	3.98762e-06	-0.00147192	0.752168	1.10418e-05
-0.00308211	0.750558	3.98762e-06	-0.00326614	0.750374	8.58817e-06
-0.00515236	0.748488	2.76081e-06	-0.00510635	0.748534	5.21444e-06
-0.00685456	0.746785	3.68092e-06	-0.00694657	0.746693	2.76081e-06
-0.00874078	0.744899	1.99406e-06	-0.00855676	0.745083	-7.66269e-07
-0.010489	0.743151	1.534e-06	-0.010535	0.743105	-4.14e-06
-0.0120532	0.741587	1.38065e-06	-0.0124212	0.741219	-6.13357e-06
-0.0142614	0.739379	6.13894e-07	-0.0141694	0.739471	-8.89389e-06
-0.0158256	0.737814	6.13894e-07	-0.0158256	0.737814	-1.18076e-05
-0.0174358	0.736204	7.67245e-07	-0.0176198	0.73602	-1.44146e-05
-0.01923	0.73441	3.07191e-07	-0.0195061	0.734134	-1.74816e-05
-0.0210702	0.73257	-1.52863e-07	-0.0212083	0.732432	-1.88617e-05
-0.0230485	0.730592	-7.66269e-07	-0.0232325	0.730408	-2.33089e-05
-0.0247967	0.728843	-1.22632e-06	-0.0249347	0.728705	-2.60693e-05
-0.0266369	0.727003	-2.91319e-06	-0.0266829	0.726957	-2.80628e-05
-0.0285691	0.725071	-2.91319e-06	-0.0284311	0.725209	-3.02097e-05
-0.0301333	0.723507	-1.99308e-06	-0.0302713	0.723369	-3.38902e-05
-0.0318355	0.721804	-1.83973e-06	-0.0322035	0.721436	-3.61905e-05
-0.0339057	0.719734	-4.29335e-06	-0.0339057	0.719734	-3.87974e-05
-0.035654	0.717986	-4.29335e-06	-0.0354699	0.71817	-4.01776e-05
-0.0375402	0.7161	-5.06011e-06	-0.0374942	0.716146	-4.35513e-05
-0.0392884	0.714352	-5.36681e-06	-0.0393804	0.71426	-4.66183e-05
-0.0410826	0.712557	-5.82687e-06	-0.0411286	0.712511	-4.92253e-05
-0.0428768	0.710763	-5.36681e-06	-0.0429228	0.710717	-5.02988e-05
-0.044625	0.709015	-7.20703e-06	-0.044763	0.708877	-5.44393e-05
-0.0465112	0.707129	-7.05368e-06	-0.0466032	0.707037	-5.71996e-05
-0.0483514	0.705289	-7.97379e-06	-0.0482134	0.705427	-5.90398e-05
-0.0502377	0.703402	-8.43384e-06	-0.0501917	0.703448	-6.24135e-05
-0.0518939	0.701746	-8.74054e-06	-0.0519859	0.701654	-6.50205e-05
-0.0537801	0.69986	-9.96735e-06	-0.0536881	0.699952	-6.74741e-05
-0.0555743	0.698066	-9.66065e-06	-0.0554363	0.698204	-6.94677e-05
-0.0572765	0.696364	-1.08875e-05	-0.0572305	0.69641	-7.33015e-05
-0.0588867	0.694753	-1.04274e-05	-0.0590707	0.694569	-7.56018e-05
-0.0609569	0.692683	-1.21143e-05	-0.0610029	0.692637	-7.83621e-05
-0.0627971	0.690843	-1.27277e-05	-0.0627971	0.690843	-8.11224e-05
-0.0645914	0.689049	-1.31877e-05	-0.0644994	0.689141	-8.40361e-05
-0.0664316	0.687208	-1.42612e-05	-0.0664316	0.687208	-8.77165e-05
-0.0681338	0.685506	-1.48746e-05	-0.0680878	0.685552	-9.01701e-05
-0.069698	0.683942	-1.47213e-05	-0.069836	0.683804	-9.29305e-05
-0.0719062	0.681734	-1.59481e-05	-0.0717222	0.681918	-9.63042e-05
-0.0736544	0.679986	-1.73282e-05	-0.0735164	0.680124	-9.89112e-05
-0.0751726	0.678467	-1.68682e-05	-0.0753106	0.678329	-0.000102132
-0.0771048	0.676535	-1.84017e-05	-0.0772429	0.676397	-0.000106425
-0.0789911	0.674649	-1.99352e-05	-0.0789451	0.674695	-0.000109032
-0.0806012	0.673039	-2.13154e-05	-0.0808313	0.672809	-0.000111639
-0.0823955	0.671245	-2.22355e-05	-0.0824415	0.671199	-0.0001144
-0.0843737	0.669266	-2.31556e-05	-0.0841897	0.66945	-0.00011854
-0.0860759	0.667564	-2.46891e-05	-0.0861679	0.667472	-0.000122221
-0.0880541	0.665586	-2.6836e-05	-0.0880081	0.665632	-0.000125594
-0.0899404	0.6637	-2.92896e-05	-0.0896643	0.663976	-0.000129582
-0.0915505	0.662089	-3.06698e-05	-0.0914585	0.662181	-0.000132495
-0.0932987	0.660341	-3.205e-05	-0.0935288	0.660111	-0.000137096
-0.095185	0.658455	-3.46569e-05	-0.0948169	0.658823	-0.000138783
-0.0967952	0.656845	-3.66505e-05	-0.0968872	0.656753	-0.000143843
-0.0988194	0.654821	-3.94108e-05	-0.0985434	0.655097	-0.000147217
-0.100568	0.653072	-4.20178e-05	-0.10043	0.65321	-0.000152124
-0.10227	0.65137	-4.47781e-05	-0.102408	0.651232	-0.000155651
-0.104248	0.649392	-4.73851e-05	-0.104248	0.649392	-0.000159945
-0.10595	0.64769	-5.04521e-05	-0.105858	0.647782	-0.000163012
-0.107698	0.645942	-5.35191e-05	-0.107514	0.646126	-0.000167919
-0.109493	0.644147	-5.59728e-05	-0.109493	0.644147	-0.000172213
-0.111609	0.642031	-6.042e-05	-0.111149	0.642491	-0.00017528
-0.112989	0.640651	-6.37937e-05	-0.112989	0.640651	-0.000181874
-0.114967	0.638673	-6.6554e-05	-0.114737	0.638903	-0.000186321
-0.116807	0.636833	-7.14613e-05	-0.116807	0.636833	-0.000192455
-0.118418	0.635222	-7.65219e-05	-0.118694	0.634946	-0.000197209
-0.120442	0.633198	-8.14291e-05	-0.120304	0.633336	-0.00020089
-0.121822	0.631818	-8.67964e-05	-0.122282	0.631358	-0.000207177
-0.123938	0.629702	-9.53841e-05	-0.123846	0.629794	-0.000213311
-0.125917	0.627723	-0.000104585	-0.125733	0.627907	-0.000218525
-0.127573	0.626067	-0.00011302	-0.127481	0.626159	-0.000224659
-0.129275	0.624365	-0.000122527	-0.129367	0.624273	-0.000229873
-0.131161	0.622479	-0.000133875	-0.130977	0.622663	-0.000235241
-0.132955	0.620685	-0.00014461	-0.132817	0.620823	-0.000241068
-0.134704	0.618936	-0.000154271	-0.134842	0.618798	-0.000249502
-0.136544	0.617096	-0.000166693	-0.136406	0.617234	-0.000255176
-0.138292	0.615348	-0.00017482	-0.138476	0.615164	-0.000262997
-0.140086	0.613554	-0.000185095	-0.140132	0.613508	-0.000270051
-0.141973	0.611668	-0.000192455	-0.141742	0.611897	-0.000276185
-0.143767	0.609873	-0.000199663	-0.143583	0.610057	-0.000285233
-0.145561	0.608079	-0.000206411	-0.145561	0.608079	-0.000292747
-0.147447	0.606193	-0.000212391	-0.147447	0.606193	-0.000301488
-0.149287	0.604353	-0.000216378	-0.149195	0.604445	-0.000308849
-0.150989	0.60265	-0.000220365	-0.151082	0.602558	-0.000318817
-0.152738	0.600902	-0.000224353	-0.152738	0.600902	-0.000327712
-0.15467	0.59897	-0.000228033	-0.154532	0.599108	-0.000336759
-0.156326	0.597314	-0.000230333	-0.15628	0.59736	-0.00034596
-0.157936	0.595704	-0.000231253	-0.158074	0.595566	-0.000357155
-0.159915	0.593725	-0.000234167	-0.159823	0.593817	-0.000367736
-0.161387	0.592253	-0.000234167	-0.161847	0.591793	-0.000379698
-0.163503	0.590137	-0.000237081	-0.163549	0.590091	-0.000390279
-0.165251	0.588389	-0.000238154	-0.165389	0.588251	-0.000402394
-0.166815	0.586825	-0.000238308	-0.167275	0.586364	-0.000414662
-0.169116	0.584524	-0.000241835	-0.168794	0.584846	-0.00042739
-0.17068	0.58296	-0.000241528	-0.170588	0.583052	-0.000441345
-0.17252	0.58112	-0.000243061	-0.17252	0.58112	-0.000455607
-0.174406	0.579234	-0.000243675	-0.174452	0.579188	-0.000470942
-0.176016	0.577623	-0.000244595	-0.176063	0.577577	-0.000486277
-0.177995	0.575645	-0.000244902	-0.177903	0.575737	-0.000502379
-0.179559	0.574081	-0.000244442	-0.179743	0.573897	-0.000519554
-0.181491	0.572149	-0.000244288	-0.181721	0.571919	-0.000537956
-0.183193	0.570447	-0.000245362	-0.183515	0.570125	-0.000557125
-0.18508	0.56856	-0.000245515	-0.185218	0.568422	-0.000574914
-0.18692	0.56672	-0.000244902	-0.187012	0.566628	-0.000595003
-0.188806	0.564834	-0.000245975	-0.18876	0.56488	-0.000614632
-0.190554	0.563086	-0.000245975	-0.190508	0.563132	-0.000635181
-0.192394	0.561246	-0.000246128	-0.192532	0.561108	-0.00065757
-0.194051	0.559589	-0.000245515	-0.194051	0.559589	-0.000678579
-0.195983	0.557657	-0.000247049	-0.196075	0.557565	-0.000701582
-0.197869	0.555771	-0.000249042	-0.197777	0.555863	-0.000723971
-0.199525	0.554115	-0.000249656	-0.199663	0.553977	-0.000747434
-0.201366	0.552275	-0.000251496	-0.201366	0.552275	-0.000770437
-0.203252	0.550388	-0.000252263	-0.203252	0.550388	-0.000794513
-0.204816	0.548824	-0.000253489	-0.205046	0.548594	-0.000819663
-0.206702	0.546938	-0.000255023	-0.206748	0.546892	-0.000844506
-0.208358	0.545282	-0.000256556	-0.208726	0.544914	-0.000870115
-0.210199	0.543442	-0.000257783	-0.210429	0.543211	-0.000896032
-0.212131	0.541509	-0.00025993	-0.212085	0.541555	-0.000921948
-0.213879	0.539761	-0.000260237	-0.214155	0.539485	-0.000950318
-0.215765	0.537875	-0.00026177	-0.215765	0.537875	-0.000976388
-0.217375	0.536265	-0.000263304	-0.217467	0.536173	-0.0010066
-0.219262	0.534378	-0.000263917	-0.219446	0.534194	-0.00103558
-0.221102	0.532538	-0.000265298	-0.221056	0.532584	-0.00106487
-0.222942	0.530698	-0.000266064	-0.223126	0.530514	-0.00109662
-0.224782	0.528858	-0.000265911	-0.224874	0.528766	-0.0011279
-0.22653	0.52711	-0.000266678	-0.226761	0.526879	-0.00116056
-0.228279	0.525361	-0.000265298	-0.228693	0.524947	-0.00119369
-0.230119	0.523521	-0.000266371	-0.230165	0.523475	-0.00122558
-0.231959	0.521681	-0.000266524	-0.231867	0.521773	-0.0012607
-0.233707	0.519933	-0.000266064	-0.233891	0.519749	-0.00129705
-0.235547	0.518092	-0.000266218	-0.235502	0.518138	-0.00133216
-0.237296	0.516344	-0.000266218	-0.237388	0.516252	-0.00136851
-0.239228	0.514412	-0.000266831	-0.239182	0.514458	-0.00140592
-0.241068	0.512572	-0.000267904	-0.240976	0.512664	-0.00144365
-0.24277	0.51087	-0.000268978	-0.242816	0.510824	-0.00148214
-0.244565	0.509075	-0.000270511	-0.244841	0.508799	-0.00152293
-0.246129	0.507511	-0.000270205	-0.246267	0.507373	-0.00156158
-0.248107	0.505533	-0.000271431	-0.248107	0.505533	-0.00160268
-0.249763	0.503877	-0.000273578	-0.249901	0.503739	-0.00164347
-0.251741	0.501899	-0.000276646	-0.251741	0.501899	-0.0016838
-0.253582	0.500058	-0.000279099	-0.253444	0.500196	-0.00172735
-0.255514	0.498126	-0.00028232	-0.255514	0.498126	-0.00177105
-0.256848	0.496792	-0.000282013	-0.257124	0.496516	-0.00181338
-0.258872	0.494768	-0.000287227	-0.25901	0.49463	-0.00185739
-0.260943	0.492698	-0.000290754	-0.260759	0.492881	-0.00190171
-0.262691	0.490949	-0.000295048	-0.262691	0.490949	-0.00194649
-0.264209	0.489431	-0.000298268	-0.264301	0.489339	-0.00199188
-0.266049	0.487591	-0.000303022	-0.266233	0.487407	-0.00203712
-0.267889	0.485751	-0.000308696	-0.267843	0.485797	-0.00208221
-0.269776	0.483864	-0.000314217	-0.269591	0.484048	-0.0021279
-0.27157	0.48207	-0.000319891	-0.27157	0.48207	-0.00217437
-0.273364	0.480276	-0.000324798	-0.273502	0.480138	-0.00222068
-0.275158	0.478482	-0.000332619	-0.275158	0.478482	-0.00226684
-0.276952	0.476688	-0.000337833	-0.276906	0.476734	-0.00231315
-0.278701	0.474939	-0.000346114	-0.278747	0.474893	-0.00235992
-0.280541	0.473099	-0.000353321	-0.280587	0.473053	-0.00240746
-0.282335	0.471305	-0.000361142	-0.282381	0.471259	-0.00245362
-0.284083	0.469557	-0.000368656	-0.284267	0.469373	-0.00250193
-0.285878	0.467763	-0.000376784	-0.286108	0.467533	-0.00254809
-0.287718	0.465922	-0.000384452	-0.287902	0.465738	-0.00259455
-0.289558	0.464082	-0.000392579	-0.289604	0.464036	-0.00264163
-0.291352	0.462288	-0.000401474	-0.291306	0.462334	-0.00268656
-0.293192	0.460448	-0.000409754	-0.293376	0.460264	-0.00273502
-0.294986	0.458653	-0.000418649	-0.294895	0.458745	-0.00278118
-0.296827	0.456813	-0.000427237	-0.296643	0.456997	-0.00282811
-0.298529	0.455111	-0.000436284	-0.298667	0.454973	-0.00287426
-0.300461	0.453179	-0.000445639	-0.300185	0.453455	-0.00292042
-0.302071	0.451569	-0.000454226	-0.302163	0.451477	-0.00296628
-0.30405	0.44959	-0.000462661	-0.30405	0.44959	-0.00301213
-0.305614	0.448026	-0.000471402	-0.305614	0.448026	-0.00305721
-0.307684	0.445956	-0.000479683	-0.307638	0.446002	-0.00310383
-0.309432	0.444208	-0.00048781	-0.309156	0.444484	-0.00314815
-0.311134	0.442506	-0.000496245	-0.311042	0.442598	-0.00319308
-0.313113	0.440527	-0.000503759	-0.312883	0.440757	-0.00323817
-0.314585	0.439055	-0.000510353	-0.314953	0.438687	-0.00328371
-0.316333	0.437307	-0.00051664	-0.316471	0.437169	-0.00332665
-0.318495	0.435145	-0.000524155	-0.318265	0.435375	-0.00337066
-0.32029	0.433351	-0.000530289	-0.32029	0.433351	-0.00341483
-0.321946	0.431694	-0.000535196	-0.3219	0.43174	-0.00345899
-0.32374	0.4299	-0.000540257	-0.323832	0.429808	-0.00350224
-0.32535	0.42829	-0.000542097	-0.325396	0.428244	-0.00354472
-0.32742	0.42622	-0.000546697	-0.327282	0.426358	-0.00358643
-0.329307	0.424333	-0.000548077	-0.329261	0.424379	-0.00362768
-0.330963	0.422677	-0.000548844	-0.330641	0.422999	-0.00366709
-0.332665	0.420975	-0.000548384	-0.332757	0.420883	-0.00370896
-0.334597	0.419043	-0.000549611	-0.334597	0.419043	-0.00374867
-0.336575	0.417065	-0.000548231	-0.336437	0.417203	-0.00378732
-0.338232	0.415408	-0.000545471	-0.338232	0.415408	-0.00382704
-0.33998	0.41366	-0.000542403	-0.339934	0.413706	-0.00386553
-0.341774	0.411866	-0.000539336	-0.341682	0.411958	-0.0039031
-0.34343	0.41021	-0.000533969	-0.343568	0.410072	-0.00394159
-0.345317	0.408324	-0.000529522	-0.345546	0.408093	-0.0039787
-0.347065	0.406575	-0.000523541	-0.347157	0.406483	-0.00401551
-0.349043	0.404597	-0.000518021	-0.348905	0.404735	-0.00405093
-0.350469	0.403171	-0.000510506	-0.350699	0.402941	-0.00408697
-0.352631	0.401009	-0.000505752	-0.352401	0.401239	-0.00412147
-0.35438	0.399261	-0.000498392	-0.354287	0.399352	-0.0041572
-0.35622	0.39742	-0.000491491	-0.356128	0.397512	-0.00419079
-0.357876	0.395764	-0.000484437	-0.357968	0.395672	-0.00422406
-0.359854	0.393786	-0.000477382	-0.359762	0.393878	-0.00425612
-0.361648	0.391992	-0.000470482	-0.361418	0.392222	-0.00428893
-0.363489	0.390151	-0.000464808	-0.363397	0.390243	-0.00432114
-0.365145	0.388495	-0.000456373	-0.365191	0.388449	-0.00435303
-0.366985	0.386655	-0.000451466	-0.366893	0.386747	-0.00438294
-0.368687	0.384953	-0.000445485	-0.368411	0.385229	-0.00441161
-0.370573	0.383067	-0.000439811	-0.370527	0.383113	-0.00444198
-0.372368	0.381272	-0.000434291	-0.372368	0.381272	-0.00447096
-0.374116	0.379524	-0.000428923	-0.374116	0.379524	-0.00449749
-0.376048	0.377592	-0.000425243	-0.376094	0.377546	-0.00452601
-0.377658	0.375982	-0.000419876	-0.377796	0.375844	-0.00455239
-0.37959	0.374049	-0.000416502	-0.379314	0.374325	-0.00457708
-0.381431	0.372209	-0.000413282	-0.381385	0.372255	-0.00460269
-0.383041	0.370599	-0.000408374	-0.383179	0.370461	-0.0046263
-0.384927	0.368713	-0.000406687	-0.384559	0.369081	-0.00464854
-0.386675	0.366965	-0.000404234	-0.386721	0.366919	-0.00467216
-0.388608	0.365032	-0.00040224	-0.388654	0.364986	-0.00469347
-0.390218	0.363422	-0.000400247	-0.39031	0.36333	-0.00471341
-0.39215	0.36149	-0.000398253	-0.392104	0.361536	-0.00473258
-0.393944	0.359696	-0.000397946	-0.394082	0.359558	-0.00475221
-0.395876	0.357764	-0.000396566	-0.39583	0.35781	-0.00476969
-0.397441	0.356199	-0.0003958	-0.397671	0.355969	-0.0047864
-0.399281	0.354359	-0.000395339	-0.399465	0.354175	-0.00480174
-0.401121	0.352519	-0.000394726	-0.401121	0.352519	-0.00481631
-0.402961	0.350679	-0.000395493	-0.402961	0.350679	-0.00482934
-0.404709	0.34893	-0.00039626	-0.404755	0.348884	-0.00484207
-0.40655	0.34709	-0.00039626	-0.406596	0.347044	-0.00485388
-0.40816	0.34548	-0.00039718	-0.408252	0.345388	-0.004864
-0.410092	0.343548	-0.000399327	-0.41	0.34364	-0.00487197
-0.411886	0.341754	-0.0004004	-0.412116	0.341524	-0.00488102
-0.413635	0.340006	-0.000401627	-0.413773	0.339867	-0.00488639
-0.415475	0.338165	-0.000405154	-0.415521	0.338119	-0.0048913
-0.417361	0.336279	-0.000407148	-0.417407	0.336233	-0.00489452
-0.419109	0.334531	-0.000409294	-0.419247	0.334393	-0.00489605
-0.420811	0.332829	-0.000411901	-0.420949	0.332691	-0.00489605
-0.422744	0.330896	-0.000414662	-0.422744	0.330896	-0.00489467
-0.424676	0.328964	-0.000416962	-0.424584	0.329056	-0.00489222
-0.4267	0.32694	-0.000419876	-0.42647	0.32717	-0.00488654
-0.428218	0.325422	-0.000421409	-0.428264	0.325376	-0.0048798
-0.42992	0.32372	-0.000423096	-0.429966	0.323674	-0.00487228
-0.431715	0.321925	-0.00042509	-0.431807	0.321833	-0.00486201
-0.433647	0.319993	-0.000426316	-0.433647	0.319993	-0.00485066
-0.435349	0.318291	-0.000428617	-0.435303	0.318337	-0.0048364
-0.437235	0.316405	-0.00042969	-0.437281	0.316359	-0.00482122
-0.438937	0.314702	-0.000431224	-0.438845	0.314794	-0.00480251
-0.440824	0.312816	-0.000432144	-0.440732	0.312908	-0.0047838
-0.442572	0.311068	-0.000433217	-0.442434	0.311206	-0.00476233
-0.44455	0.30909	-0.000434751	-0.444458	0.309182	-0.00473948
-0.446252	0.307388	-0.000436131	-0.446482	0.307158	-0.00471509
-0.448047	0.305593	-0.000437051	-0.448001	0.305639	-0.00468811
-0.449887	0.303753	-0.000437664	-0.449795	0.303845	-0.00465989
-0.451727	0.301913	-0.000439198	-0.451543	0.302097	-0.00463121
-0.453383	0.300257	-0.000439811	-0.453429	0.300211	-0.00460146
-0.455131	0.298509	-0.000440885	-0.455315	0.298325	-0.00456803
-0.456972	0.296668	-0.000441805	-0.45688	0.29676	-0.00453659
-0.458904	0.294736	-0.000444259	-0.458812	0.294828	-0.00450424
-0.460606	0.293034	-0.000444719	-0.460606	0.293034	-0.00447035
-0.462262	0.291378	-0.000443798	-0.462216	0.291424	-0.00443661
-0.464195	0.289446	-0.000447632	-0.464241	0.289399	-0.00440349
-0.465805	0.287835	-0.000447939	-0.466127	0.287513	-0.00436975
-0.467737	0.285903	-0.000449933	-0.467737	0.285903	-0.00433448
-0.469623	0.284017	-0.000451926	-0.469623	0.284017	-0.00430074
-0.471371	0.282269	-0.000453	-0.471371	0.282269	-0.00426654
-0.473166	0.280475	-0.000455607	-0.473212	0.280428	-0.00423403
-0.474868	0.278772	-0.000456833	-0.47496	0.27868	-0.00420045
-0.476662	0.276978	-0.000458367	-0.4768	0.27684	-0.00416732
-0.478548	0.275092	-0.00046082	-0.478548	0.275092	-0.00413543
-0.480388	0.273252	-0.000462661	-0.480526	0.273114	-0.00410338
-0.481953	0.271687	-0.000464194	-0.482183	0.271457	-0.00407255
-0.484023	0.269617	-0.000466494	-0.483977	0.269663	-0.00404142
-0.485955	0.267685	-0.000470022	-0.485817	0.267823	-0.00401091
-0.487565	0.266075	-0.000471095	-0.487519	0.266121	-0.003981
-0.489359	0.264281	-0.000472629	-0.489359	0.264281	-0.00395294
-0.491108	0.262532	-0.000475082	-0.491292	0.262348	-0.00392365
-0.49281	0.26083	-0.000476309	-0.493132	0.260508	-0.00389528
-0.494834	0.258806	-0.000478609	-0.494742	0.258898	-0.00386614
-0.496582	0.257058	-0.00048091	-0.49672	0.25692	-0.00383931
-0.498422	0.255217	-0.00048367	-0.498377	0.255263	-0.00381155
-0.500401	0.253239	-0.00048597	-0.500217	0.253423	-0.00378548
-0.501965	0.251675	-0.000487044	-0.501781	0.251859	-0.00376002
-0.503897	0.249743	-0.000488884	-0.503759	0.249881	-0.00373457
-0.505599	0.248041	-0.000490264	-0.505691	0.247949	-0.00370957
-0.507348	0.246292	-0.000492871	-0.507532	0.246108	-0.00368549
-0.509142	0.244498	-0.000494251	-0.509372	0.244268	-0.00366219
-0.510936	0.242704	-0.000496551	-0.510752	0.242888	-0.00363872
-0.512776	0.240864	-0.000498238	-0.5125	0.24114	-0.00361388
-0.514616	0.239024	-0.000499158	-0.51457	0.23907	-0.00359318
-0.516181	0.237459	-0.000500538	-0.516411	0.237229	-0.00357186
-0.518021	0.235619	-0.000502379	-0.518205	0.235435	-0.00355085
-0.519999	0.233641	-0.000503912	-0.520091	0.233549	-0.00353107
-0.521517	0.232123	-0.000504986	-0.521701	0.231939	-0.00351175
-0.523587	0.230052	-0.000506826	-0.523311	0.230329	-0.00349151
-0.52552	0.22812	-0.000508359	-0.525566	0.228074	-0.00347586
-0.527268	0.226372	-0.000509433	-0.52713	0.22651	-0.00345731
-0.528786	0.224854	-0.000509586	-0.528924	0.224716	-0.00344197
-0.530902	0.222738	-0.00051204	-0.530718	0.222922	-0.00342694
-0.532605	0.221035	-0.000511887	-0.532559	0.221081	-0.0034113
-0.534307	0.219333	-0.0005125	-0.534537	0.219103	-0.00339888
-0.536101	0.217539	-0.000513267	-0.536101	0.217539	-0.00338447
-0.538033	0.215607	-0.000515414	-0.537849	0.215791	-0.0033722
-0.539551	0.214089	-0.000513727	-0.539689	0.213951	-0.00336039
-0.541576	0.212064	-0.00051572	-0.541576	0.212064	-0.00334904
-0.543416	0.210224	-0.00051572	-0.54337	0.21027	-0.00333831
-0.545164	0.208476	-0.000516794	-0.545256	0.208384	-0.00332773
-0.546958	0.206682	-0.000517254	-0.547004	0.206636	-0.0033173
-0.548844	0.204795	-0.000517867	-0.548614	0.205026	-0.00330764
-0.550455	0.203185	-0.000516794	-0.550501	0.203139	-0.00329813
-0.552387	0.201253	-0.000518327	-0.552387	0.201253	-0.00328985
-0.554227	0.199413	-0.000519554	-0.554411	0.199229	-0.00328295
-0.555975	0.197665	-0.000519401	-0.556021	0.197619	-0.00327313
-0.557908	0.195733	-0.000520168	-0.557862	0.195778	-0.00326608
-0.559656	0.193984	-0.000520628	-0.559288	0.194352	-0.0032578
-0.561358	0.192282	-0.000520628	-0.56145	0.19219	-0.00325151
-0.563152	0.190488	-0.000520934	-0.56329	0.19035	-0.00324553
-0.5649	0.18874	-0.000521548	-0.5649	0.18874	-0.00323955
-0.566741	0.186899	-0.000522621	-0.566787	0.186853	-0.00323372
-0.568397	0.185243	-0.000522468	-0.568627	0.185013	-0.00322927
-0.570329	0.183311	-0.000523695	-0.570467	0.183173	-0.00322406
-0.572169	0.181471	-0.000523695	-0.572123	0.181517	-0.00321961
-0.573963	0.179677	-0.000524461	-0.574101	0.179539	-0.00321624
-0.57562	0.17802	-0.000525075	-0.575712	0.177928	-0.00321179
-0.577598	0.176042	-0.000526148	-0.577598	0.176042	-0.00320842
-0.579208	0.174432	-0.000526302	-0.579392	0.174248	-0.00320458
-0.58137	0.17227	-0.000527528	-0.581416	0.172224	-0.00320152
-0.583072	0.170568	-0.000528142	-0.582981	0.170659	-0.00319814
-0.584729	0.168911	-0.000528295	-0.584913	0.168727	-0.00319646
-0.586523	0.167117	-0.000528755	-0.586385	0.167255	-0.00319339
-0.588455	0.165185	-0.000529675	-0.588547	0.165093	-0.0031914
-0.590203	0.163437	-0.000530442	-0.590157	0.163483	-0.00318925
-0.592044	0.161596	-0.000530289	-0.591905	0.161735	-0.00318725
-0.593746	0.159894	-0.000531209	-0.593516	0.160124	-0.00318388
-0.595632	0.158008	-0.000531822	-0.595632	0.158008	-0.00318311
-0.597518	0.156122	-0.000532282	-0.597564	0.156076	-0.0031822
-0.599082	0.154558	-0.000531055	-0.59922	0.15442	-0.00318005
-0.600877	0.152763	-0.000532742	-0.601061	0.152579	-0.00317836
-0.602809	0.150831	-0.000533356	-0.602671	0.150969	-0.00317621
-0.604511	0.149129	-0.000533356	-0.604787	0.148853	-0.00317637
-0.606397	0.147243	-0.000533509	-0.606397	0.147243	-0.00317499
-0.608237	0.145403	-0.000533662	-0.608237	0.145403	-0.00317483
-0.609894	0.143746	-0.000533816	-0.60971	0.14393	-0.00317238
-0.61178	0.14186	-0.000534276	-0.611918	0.141722	-0.00317253
-0.613574	0.140066	-0.000534123	-0.613574	0.140066	-0.00317146
-0.615414	0.138226	-0.000534429	-0.615368	0.138272	-0.00317223
-0.617209	0.136432	-0.000533816	-0.617162	0.136478	-0.00317146
-0.618773	0.134867	-0.000533356	-0.619141	0.134499	-0.00317131
-0.620751	0.132889	-0.000535503	-0.620843	0.132797	-0.003171
-0.622729	0.130911	-0.000535196	-0.622683	0.130957	-0.00317085
-0.624385	0.129255	-0.000535809	-0.624661	0.128979	-0.00317238
-0.626088	0.127553	-0.000535809	-0.626318	0.127322	-0.00317223
-0.628112	0.125528	-0.000536269	-0.62802	0.12562	-0.00317192
-0.630044	0.123596	-0.000537496	-0.629768	0.123872	-0.00317238
-0.631792	0.121848	-0.000536423	-0.631608	0.122032	-0.0031733
-0.633356	0.120284	-0.000537496	-0.633633	0.120008	-0.00317391
-0.635151	0.118489	-0.000536883	-0.635381	0.118259	-0.0031756
-0.636991	0.116649	-0.000538416	-0.637037	0.116603	-0.00317529
-0.638739	0.114901	-0.000538416	-0.638831	0.114809	-0.00317652
-0.640671	0.112969	-0.000539183	-0.640579	0.113061	-0.00317729
-0.642328	0.111312	-0.000539643	-0.64242	0.11122	-0.00317882
-0.644352	0.109288	-0.000540257	-0.644352	0.109288	-0.00318005
-0.646146	0.107494	-0.000541177	-0.645916	0.107724	-0.00318158
-0.647756	0.105884	-0.000540563	-0.64771	0.10593	-0.00318235
-0.649458	0.104182	-0.00054133	-0.649504	0.104136	-0.00318419
-0.651207	0.102433	-0.00054087	-0.651529	0.102111	-0.0031868
-0.653277	0.100363	-0.000542557	-0.653047	0.100593	-0.00318894
-0.654933	0.098707	-0.00054179	-0.655071	0.098569	-0.00319109
-0.656773	0.0968668	-0.00054225	-0.656819	0.0968208	-0.00319339
-0.658751	0.0948886	-0.000542557	-0.658567	0.0950726	-0.00319569
-0.660316	0.0933244	-0.00054179	-0.660408	0.0932324	-0.00319845
-0.662156	0.0914842	-0.00054087	-0.662248	0.0913922	-0.00320136
-0.663858	0.0897819	-0.00054041	-0.66395	0.08969	-0.00320428
-0.665744	0.0878958	-0.000539797	-0.665882	0.0877577	-0.0032078
-0.667539	0.0861015	-0.000537803	-0.667768	0.0858715	-0.00321118
-0.669609	0.0840313	-0.000536729	-0.669379	0.0842613	-0.00321378
-0.670943	0.0826972	-0.000533816	-0.671219	0.0824211	-0.00321777
-0.672875	0.0807649	-0.000529982	-0.673013	0.0806269	-0.00322176
-0.674623	0.0790167	-0.000528142	-0.674945	0.0786946	-0.00322621
-0.676555	0.0770845	-0.000524768	-0.676832	0.0768085	-0.00322989
-0.678258	0.0753823	-0.000519861	-0.678396	0.0752443	-0.00323372
-0.680098	0.0735421	-0.000515107	-0.68019	0.07345	-0.00323801
-0.6818	0.0718399	-0.00050928	-0.681984	0.0716558	-0.00324261
-0.683686	0.0699536	-0.000503912	-0.68364	0.0699996	-0.00324676
-0.685481	0.0681594	-0.000497165	-0.685527	0.0681134	-0.00325105
-0.687367	0.0662732	-0.000490877	-0.687735	0.0659052	-0.00325734
-0.689161	0.064479	-0.000482903	-0.689207	0.064433	-0.00326117
-0.690955	0.0626848	-0.000475696	-0.691093	0.0625467	-0.00326684
-0.692749	0.0608906	-0.000467568	-0.692796	0.0608445	-0.00327144
-0.694544	0.0590963	-0.0004599	-0.69459	0.0590503	-0.00327666
-0.69643	0.0572102	-0.000451006	-0.696338	0.0573021	-0.00328218
-0.698224	0.0554159	-0.000442878	-0.698224	0.0554159	-0.00328801
-0.700064	0.0535757	-0.000435057	-0.699972	0.0536677	-0.00329261
-0.701812	0.0518275	-0.00042739	-0.701766	0.0518735	-0.00329797
-0.703469	0.0501713	-0.000420182	-0.703561	0.0500793	-0.00330442
-0.705355	0.0482851	-0.000412361	-0.705401	0.0482391	-0.0033104
-0.707241	0.0463989	-0.000405461	-0.707149	0.0464909	-0.00331638
-0.709127	0.0445126	-0.00039902	-0.709035	0.0446047	-0.00332251
-0.710738	0.0429025	-0.000391966	-0.710876	0.0427644	-0.00332864
-0.712624	0.0410162	-0.000385832	-0.712762	0.0408782	-0.00333447
-0.714372	0.039268	-0.000380311	-0.714372	0.039268	-0.00334076
-0.716396	0.0372438	-0.000376017	-0.716258	0.0373818	-0.00334582
-0.718144	0.0354956	-0.000371417	-0.718006	0.0356336	-0.00335257
-0.719755	0.0338854	-0.000366509	-0.719801	0.0338393	-0.0033587
-0.721641	0.0319992	-0.000361909	-0.721549	0.0320911	-0.00336438
-0.723297	0.0303429	-0.000358382	-0.723481	0.0301589	-0.00337158
-0.725275	0.0283647	-0.000355161	-0.724953	0.0286868	-0.00337572
-0.727024	0.0266165	-0.000351174	-0.726978	0.0266625	-0.00338263
-0.728772	0.0248683	-0.000348721	-0.72868	0.0249603	-0.00338907
-0.73052	0.0231201	-0.000345193	-0.730474	0.0231661	-0.00339397
-0.732176	0.0214639	-0.000343047	-0.73236	0.0212799	-0.00340087
-0.7342	0.0194397	-0.000340746	-0.734292	0.0193477	-0.00340578
-0.735765	0.0178755	-0.000337373	-0.736086	0.0175535	-0.00341299
-0.737927	0.0157132	-0.000336453	-0.737789	0.0158513	-0.00341759
-0.739675	0.013965	-0.000334612	-0.739583	0.014057	-0.0034228
-0.741515	0.0121248	-0.000332312	-0.741331	0.0123088	-0.00342786
-0.743171	0.0104686	-0.000330319	-0.743309	0.0103306	-0.00343492
-0.745104	0.0085364	-0.000328938	-0.745104	0.0085364	-0.00344028
-0.746668	0.0069722	-0.000327405	-0.746898	0.0067422	-0.00344489
-0.748554	0.005086	-0.000325258	-0.7486	0.00504	-0.00344979
-0.74998	0.0036598	-0.000322344	-0.750348	0.0032918	-0.00345409
-0.752372	0.0012676	-0.000323418	-0.752235	0.0014055	-0.00345961
-0.753799	-0.0001586	-0.000320657	-0.754029	-0.0003887	-0.00346375
-0.755823	-0.0021829	-0.000320657	-0.755823	-0.0021829	-0.0034685
-0.757571	-0.0039311	-0.00031897	-0.757433	-0.0037931	-0.00347264
-0.759273	-0.0056333	-0.000317284	-0.759227	-0.0055873	-0.00347678
-0.761205	-0.0075655	-0.000316823	-0.761251	-0.0076115	-0.00348108
-0.763138	-0.0094978	-0.000315137	-0.763	-0.0093597	-0.00348537
-0.764748	-0.0111079	-0.00031345	-0.764794	-0.0111539	-0.00348936
-0.766588	-0.0129482	-0.000311763	-0.766634	-0.0129942	-0.0034935
-0.768382	-0.0147424	-0.000310996	-0.768474	-0.0148343	-0.00349641
-0.770177	-0.0165366	-0.000309616	-0.770131	-0.0164906	-0.00349979
-0.772017	-0.0183768	-0.000307469	-0.772109	-0.0184688	-0.00350439
-0.773673	-0.020033	-0.000306089	-0.773719	-0.020079	-0.00350684
-0.775467	-0.0218272	-0.000304402	-0.775559	-0.0219192	-0.00351098
-0.777399	-0.0237594	-0.000303022	-0.777492	-0.0238515	-0.00351481
-0.779286	-0.0256456	-0.000303022	-0.779286	-0.0256456	-0.00351742
-0.781034	-0.0273938	-0.000299955	-0.780988	-0.0273479	-0.00352018
-0.782828	-0.029188	-0.000299801	-0.782874	-0.029234	-0.00352402
-0.784392	-0.0307522	-0.000298268	-0.784668	-0.0310283	-0.00352739
-0.786555	-0.0329145	-0.000298421	-0.786462	-0.0328225	-0.00353122
-0.787935	-0.0342947	-0.000295508	-0.788165	-0.0345247	-0.00353322
-0.789959	-0.0363189	-0.000294588	-0.790051	-0.0364109	-0.0035372
-0.791753	-0.0381131	-0.000292901	-0.791799	-0.0381591	-0.00354104
-0.793501	-0.0398613	-0.000292901	-0.793593	-0.0399533	-0.00354472
-0.795157	-0.0415175	-0.000290447	-0.795434	-0.0417935	-0.00354824
-0.79709	-0.0434498	-0.00029014	-0.797182	-0.0435417	-0.00355238
-0.79893	-0.0452899	-0.000288607	-0.799068	-0.045428	-0.00355668
-0.800632	-0.0469922	-0.000287227	-0.800816	-0.0471762	-0.00356036
-0.802518	-0.0488784	-0.000287994	-0.802748	-0.0491084	-0.00356573
-0.804405	-0.0507646	-0.00028692	-0.804405	-0.0507646	-0.00356925
-0.806199	-0.0525588	-0.000286	-0.806199	-0.0525588	-0.00357431
-0.807993	-0.054353	-0.000283853	-0.807901	-0.054261	-0.00357891
-0.809649	-0.0560092	-0.00028232	-0.809833	-0.0561932	-0.00358413
-0.811443	-0.0578034	-0.000281706	-0.811581	-0.0579414	-0.00358934
-0.813238	-0.0595977	-0.000281859	-0.81333	-0.0596896	-0.00359517
-0.81517	-0.0615299	-0.000280786	-0.815124	-0.0614839	-0.00360084
-0.817056	-0.0634161	-0.000280172	-0.817102	-0.0634621	-0.00360774
-0.818896	-0.0652563	-0.000278486	-0.818712	-0.0650723	-0.00361373
-0.820461	-0.0668205	-0.000277719	-0.820553	-0.0669125	-0.00361955
-0.822439	-0.0687987	-0.000277566	-0.822531	-0.0688907	-0.00362814
-0.824141	-0.0705009	-0.000275879	-0.824325	-0.070685	-0.0036355
-0.825889	-0.0722491	-0.000274498	-0.825889	-0.0722491	-0.00364225
-0.827729	-0.0740893	-0.000273885	-0.827821	-0.0741814	-0.00365084
-0.829524	-0.0758836	-0.000273732	-0.82957	-0.0759296	-0.00365789
-0.831456	-0.0778158	-0.000272812	-0.831272	-0.0776318	-0.00366602
-0.83325	-0.07961	-0.000272812	-0.833066	-0.079426	-0.00367307
-0.834584	-0.0809442	-0.000270205	-0.835136	-0.0814962	-0.00368411
-0.836792	-0.0831524	-0.000270972	-0.836654	-0.0830144	-0.00369148
-0.838587	-0.0849466	-0.000270358	-0.838541	-0.0849006	-0.00370144
-0.840289	-0.0866488	-0.000269285	-0.840381	-0.0867408	-0.00370972
-0.842267	-0.088627	-0.000268978	-0.842313	-0.0886731	-0.00372077
-0.843923	-0.0902833	-0.000268211	-0.844061	-0.0904213	-0.00373012
-0.845809	-0.0921695	-0.000267751	-0.845672	-0.0920315	-0.00373963
-0.847558	-0.0939177	-0.000267444	-0.847512	-0.0938717	-0.00375005
-0.84949	-0.0958499	-0.000266831	-0.849352	-0.0957119	-0.00376033
-0.851192	-0.0975521	-0.000265911	-0.851146	-0.0975061	-0.00377091
-0.853032	-0.0993924	-0.000265757	-0.853124	-0.0994843	-0.00378149
-0.854827	-0.101187	-0.000264684	-0.854642	-0.101002	-0.00379177
-0.856621	-0.102981	-0.000265298	-0.856713	-0.103073	-0.00380342
-0.858277	-0.104637	-0.000264071	-0.858277	-0.104637	-0.0038137
-0.860301	-0.106661	-0.000265298	-0.860255	-0.106615	-0.00382581
-0.861957	-0.108317	-0.000264837	-0.862003	-0.108363	-0.00383639
-0.863936	-0.110296	-0.000264071	-0.863752	-0.110112	-0.00384805
-0.865638	-0.111998	-0.000264531	-0.865592	-0.111952	-0.00385909
-0.867432	-0.113792	-0.000263917	-0.867386	-0.113746	-0.0038709
-0.869134	-0.115494	-0.000263764	-0.869226	-0.115586	-0.00388209
-0.870883	-0.117242	-0.00026315	-0.871112	-0.117472	-0.00389467
-0.872769	-0.119129	-0.000264377	-0.872769	-0.119129	-0.0039054
-0.874609	-0.120969	-0.000263764	-0.874517	-0.120877	-0.00391736
-0.876265	-0.122625	-0.000262997	-0.876265	-0.122625	-0.00392871
-0.878243	-0.124603	-0.000263304	-0.878105	-0.124465	-0.00394128
-0.879899	-0.126259	-0.000263917	-0.880038	-0.126397	-0.00395325
-0.881878	-0.128238	-0.000263764	-0.882108	-0.128468	-0.00396674
-0.883764	-0.130124	-0.000263611	-0.88358	-0.12994	-0.00397686
-0.885466	-0.131826	-0.000261924	-0.885604	-0.131964	-0.00399066
-0.887076	-0.133436	-0.000262077	-0.887214	-0.133574	-0.00400201
-0.888917	-0.135277	-0.000261464	-0.889147	-0.135507	-0.00401443
-0.890711	-0.137071	-0.00026039	-0.890849	-0.137209	-0.0040267
-0.892551	-0.138911	-0.00026085	-0.892735	-0.139095	-0.00403912
-0.894345	-0.140705	-0.000260697	-0.894345	-0.140705	-0.00405124
-0.896139	-0.142499	-0.000258857	-0.896231	-0.142591	-0.00406351
-0.898072	-0.144432	-0.000259777	-0.898026	-0.144386	-0.00407608
-0.89982	-0.14618	-0.00025855	-0.899728	-0.146088	-0.00408835
-0.90166	-0.14802	-0.000257783	-0.901706	-0.148066	-0.00410154
-0.90327	-0.14963	-0.000256863	-0.903086	-0.149446	-0.00411273
-0.905203	-0.151562	-0.000256863	-0.905065	-0.151424	-0.00412592
-0.907043	-0.153403	-0.000256403	-0.907043	-0.153403	-0.00413941
-0.908745	-0.155105	-0.000256096	-0.908883	-0.155243	-0.0041526
-0.910723	-0.157083	-0.00025579	-0.910677	-0.157037	-0.00416518
-0.912195	-0.158555	-0.000254563	-0.912333	-0.158693	-0.00417944
-0.91422	-0.16058	-0.00025395	-0.913944	-0.160303	-0.00419094
-0.916198	-0.162558	-0.000255176	-0.916014	-0.162374	-0.0042049
-0.917532	-0.163892	-0.000253489	-0.917854	-0.164214	-0.00421808
-0.91951	-0.16587	-0.000253796	-0.919694	-0.166054	-0.0042325
-0.921258	-0.167618	-0.00025395	-0.921442	-0.167802	-0.0042463
-0.923237	-0.169597	-0.000254716	-0.923283	-0.169643	-0.00425934
-0.924709	-0.171069	-0.000253796	-0.925031	-0.171391	-0.00427314
-0.926733	-0.173093	-0.000254256	-0.926733	-0.173093	-0.00428679
-0.928435	-0.174795	-0.00025487	-0.928619	-0.174979	-0.00430105
-0.930275	-0.176635	-0.00025533	-0.930322	-0.176681	-0.00431454
-0.932116	-0.178476	-0.000255483	-0.93207	-0.17843	-0.00432911
-0.933956	-0.180316	-0.00025625	-0.934094	-0.180454	-0.00434383
-0.935796	-0.182156	-0.00025717	-0.93575	-0.18211	-0.00435748
-0.93713	-0.18349	-0.000256096	-0.937498	-0.183858	-0.00437128
-0.939477	-0.185836	-0.000257937	-0.939384	-0.185745	-0.00438554
-0.941225	-0.187585	-0.000257783	-0.941225	-0.187585	-0.00440011
-0.943065	-0.189425	-0.000258703	-0.942927	-0.189287	-0.0044133
-0.944721	-0.191081	-0.000258703	-0.944629	-0.190989	-0.00442679
-0.946791	-0.193151	-0.00026039	-0.946653	-0.193013	-0.00444029
-0.94831	-0.194669	-0.00026085	-0.948218	-0.194578	-0.00445348
-0.950196	-0.196556	-0.000261464	-0.950012	-0.196372	-0.0044659
-0.952036	-0.198396	-0.000262537	-0.951944	-0.198304	-0.00447878
-0.953692	-0.200052	-0.000262844	-0.95383	-0.20019	-0.00449228
-0.955578	-0.201938	-0.000263457	-0.955624	-0.201984	-0.00450362
-0.957419	-0.203779	-0.000264224	-0.957419	-0.203779	-0.00451513
-0.959259	-0.205619	-0.000264531	-0.959075	-0.205435	-0.00452647
-0.961099	-0.207459	-0.000264837	-0.961007	-0.207367	-0.00453705
-0.963031	-0.209391	-0.000266218	-0.962847	-0.209207	-0.00454717
-0.964596	-0.210955	-0.000266371	-0.96478	-0.21114	-0.00455791
-0.96639	-0.21275	-0.000267751	-0.966298	-0.212658	-0.00456527
-0.968138	-0.214498	-0.000267291	-0.968368	-0.214728	-0.0045757
-0.969886	-0.216246	-0.000267138	-0.969978	-0.216338	-0.0045826
-0.971772	-0.218132	-0.000269285	-0.97191	-0.21827	-0.00459027
-0.973567	-0.219926	-0.000269591	-0.973751	-0.220111	-0.00459763
-0.975361	-0.221721	-0.000270051	-0.975269	-0.221629	-0.00460254
-0.977155	-0.223515	-0.000270818	-0.977109	-0.223469	-0.00460698
-0.978811	-0.225171	-0.000270511	-0.979041	-0.225401	-0.0046122
-0.980697	-0.227057	-0.000271431	-0.980835	-0.227195	-0.00461404
-0.982354	-0.228714	-0.000270972	-0.982722	-0.229082	-0.00461818
-0.984332	-0.230692	-0.000272198	-0.984424	-0.230784	-0.0046194
-0.986218	-0.232578	-0.000272198	-0.986264	-0.232624	-0.0046214
-0.988058	-0.234418	-0.000273118	-0.987966	-0.234326	-0.00462078
-0.989622	-0.235982	-0.000273272	-0.989945	-0.236305	-0.00462017
-0.991463	-0.237823	-0.000273118	-0.991601	-0.237961	-0.00461726
-0.993257	-0.239617	-0.000272965	-0.993349	-0.239709	-0.00461434
-0.995097	-0.241457	-0.000274039	-0.995097	-0.241457	-0.00460974
-0.996983	-0.243343	-0.000273732	-0.997029	-0.243389	-0.00460376
-0.998823	-0.245183	-0.000275265	-0.998869	-0.245229	-0.00459717
-1.00066	-0.247024	-0.000274192	-1.00066	-0.247024	-0.00458858
-1.00223	-0.248588	-0.000273885	-1.0026	-0.248956	-0.00457969
-1.00421	-0.250566	-0.000274345	-1.00416	-0.25052	-0.00456849
-1.00605	-0.252406	-0.000274192	-1.00609	-0.252452	-0.00455653
-1.00775	-0.254109	-0.000274192	-1.00775	-0.254109	-0.00454273
-1.00941	-0.255765	-0.000273272	-1.00977	-0.256133	-0.00452785
-1.01143	-0.257789	-0.000274039	-1.01138	-0.257743	-0.00451037
-1.01322	-0.259583	-0.000273885	-1.01313	-0.259491	-0.00449197
-1.01511	-0.261469	-0.000274192	-1.01479	-0.261147	-0.00447219
-1.01672	-0.26308	-0.000274498	-1.01672	-0.26308	-0.00445026
-1.01861	-0.264966	-0.000273885	-1.01861	-0.264966	-0.00442818
-1.0204	-0.26676	-0.000274039	-1.0204	-0.26676	-0.00440011
-1.02201	-0.26837	-0.000275112	-1.02224	-0.2686	-0.00437465
-1.02413	-0.270487	-0.000275112	-1.02399	-0.270348	-0.00434659
-1.02569	-0.272051	-0.000274498	-1.02578	-0.272143	-0.00431546
-1.02762	-0.273983	-0.000273578	-1.02762	-0.273983	-0.00428234
-1.02933	-0.275685	-0.000275572	-1.02937	-0.275731	-0.00424937
-1.03126	-0.277617	-0.000275572	-1.03126	-0.277617	-0.00421256
-1.03296	-0.27932	-0.000276185	-1.03314	-0.279504	-0.00417545
-1.03475	-0.281114	-0.000276646	-1.03494	-0.281298	-0.00413451
-1.03655	-0.282908	-0.000276339	-1.03664	-0.283	-0.00409218
-1.03825	-0.28461	-0.000277105	-1.03853	-0.284886	-0.00404771
-1.04027	-0.286634	-0.000278026	-1.04027	-0.286634	-0.00400048
-1.04207	-0.288429	-0.000279099	-1.04193	-0.288291	-0.00395064
-1.04391	-0.290269	-0.000279866	-1.04382	-0.290177	-0.00389804
-1.04561	-0.291971	-0.000279406	-1.04557	-0.291925	-0.00384314
-1.04745	-0.293811	-0.000280939	-1.0474	-0.293765	-0.00378471
-1.04902	-0.295375	-0.000281399	-1.0492	-0.295559	-0.00372414
-1.05104	-0.2974	-0.000282166	-1.05086	-0.297216	-0.00366096
-1.05302	-0.299378	-0.000283546	-1.05274	-0.299102	-0.00359609
-1.0544	-0.300758	-0.000281859	-1.05472	-0.30108	-0.00352954
-1.05628	-0.302644	-0.000284006	-1.05642	-0.302782	-0.00346022
-1.05822	-0.304577	-0.00028554	-1.05826	-0.304623	-0.00338953
-1.05997	-0.306325	-0.000285693	-1.06015	-0.306509	-0.00331776
-1.06194	-0.308303	-0.000287533	-1.06176	-0.308119	-0.00324384
-1.06355	-0.309913	-0.000287994	-1.06364	-0.310005	-0.00317085
-1.06549	-0.311845	-0.000289527	-1.06539	-0.311753	-0.00309601
-1.06746	-0.313824	-0.000291367	-1.06733	-0.313686	-0.00302394
-1.06866	-0.31502	-0.00029014	-1.06898	-0.315342	-0.00295002
-1.07078	-0.317136	-0.000292441	-1.07091	-0.317274	-0.00287979
-1.07248	-0.318838	-0.000293514	-1.07266	-0.319022	-0.00280771
-1.07436	-0.320724	-0.000294588	-1.07455	-0.320908	-0.00273993
-1.07616	-0.322519	-0.000296274	-1.07611	-0.322473	-0.00267031
-1.078	-0.324359	-0.000298268	-1.07818	-0.324543	-0.0026036
-1.0797	-0.326061	-0.000298268	-1.0797	-0.326061	-0.00253643
-1.08159	-0.327947	-0.000300262	-1.08163	-0.327993	-0.00247141
-1.08324	-0.329603	-0.000301488	-1.08334	-0.329696	-0.00240731
-1.08518	-0.331536	-0.000303022	-1.08513	-0.33149	-0.0023429
-1.08706	-0.333422	-0.000304709	-1.08725	-0.333606	-0.00228233
-1.08881	-0.33517	-0.000306396	-1.08867	-0.335032	-0.00222053
-1.09056	-0.336918	-0.000307776	-1.09051	-0.336872	-0.00216256
-1.09235	-0.338713	-0.000309923	-1.0924	-0.338759	-0.00210628
-1.09424	-0.340599	-0.000311303	-1.09387	-0.340231	-0.00205123
-1.0959	-0.342255	-0.00031253	-1.09599	-0.342347	-0.00200108
-1.09773	-0.344095	-0.00031437	-1.09787	-0.344233	-0.00195262
-1.09976	-0.346119	-0.000317284	-1.09957	-0.345935	-0.00190784
-1.10137	-0.34773	-0.000317897	-1.10132	-0.347684	-0.00186475
-1.10321	-0.34957	-0.000320197	-1.10316	-0.349524	-0.00182427
-1.10514	-0.351502	-0.000322344	-1.105	-0.351364	-0.00178777
-1.10684	-0.353204	-0.000323264	-1.10698	-0.353342	-0.00175265
-1.1085	-0.35486	-0.000326025	-1.10859	-0.354953	-0.00172106
-1.1102	-0.356563	-0.000327251	-1.11062	-0.356977	-0.00169147
-1.11223	-0.358587	-0.000330012	-1.11214	-0.358495	-0.00166325
-1.11411	-0.360473	-0.000332312	-1.11402	-0.360381	-0.00163917
-1.11582	-0.362175	-0.000334459	-1.11577	-0.362129	-0.0016154
-1.11761	-0.36397	-0.000335993	-1.11761	-0.36397	-0.00159424
-1.11945	-0.36581	-0.000339826	-1.11959	-0.365948	-0.00157431
-1.12111	-0.367466	-0.00034044	-1.1212	-0.367558	-0.00155621
-1.12308	-0.369444	-0.000344273	-1.12272	-0.369076	-0.00153857
-1.12483	-0.371192	-0.000347341	-1.12483	-0.371192	-0.00152508
-1.12667	-0.373033	-0.000349794	-1.12658	-0.372941	-0.00151174
-1.12851	-0.374873	-0.000352708	-1.12842	-0.374781	-0.00149962
-1.13021	-0.376575	-0.000355928	-1.13031	-0.376667	-0.00148996
-1.13169	-0.378047	-0.000357462	-1.13196	-0.378323	-0.00148015
-1.13371	-0.380071	-0.000361756	-1.13371	-0.380071	-0.00147279
-1.13564	-0.382004	-0.000365129	-1.13555	-0.381912	-0.00146527
-1.13753	-0.38389	-0.00036789	-1.13744	-0.383798	-0.00145929
-1.13905	-0.385408	-0.00037203	-1.13914	-0.3855	-0.0014527
-1.14089	-0.387248	-0.000376017	-1.14112	-0.387478	-0.00144932
-1.14287	-0.389226	-0.000380158	-1.14296	-0.389319	-0.00144641
-1.14448	-0.390837	-0.000382918	-1.14466	-0.391021	-0.0014438
-1.14646	-0.392815	-0.000387212	-1.14636	-0.392723	-0.00144196
-1.14816	-0.394517	-0.000391966	-1.14811	-0.394471	-0.00144135
-1.15004	-0.396403	-0.000395646	-1.15	-0.396357	-0.00144166
-1.15175	-0.398106	-0.000400707	-1.15184	-0.398198	-0.00144227
-1.15354	-0.3999	-0.000405307	-1.15363	-0.399992	-0.00144273
-1.1552	-0.401556	-0.000408528	-1.1552	-0.401556	-0.00144426
-1.15681	-0.403166	-0.000413435	-1.15722	-0.40358	-0.0014481
-1.15888	-0.405236	-0.000419722	-1.15915	-0.405512	-0.001453
-1.16063	-0.406985	-0.00042417	-1.16076	-0.407123	-0.0014553
-1.16274	-0.409101	-0.00043061	-1.16265	-0.409009	-0.00145899
-1.1644	-0.410757	-0.000436284	-1.16444	-0.410803	-0.00146481
-1.16619	-0.412551	-0.000441805	-1.16619	-0.412551	-0.00147033
-1.16803	-0.414391	-0.000447939	-1.16803	-0.414391	-0.00147677
-1.16969	-0.416048	-0.000453613	-1.16973	-0.416094	-0.00148352
-1.17139	-0.41775	-0.0004599	-1.17176	-0.418118	-0.00149027
-1.17337	-0.419728	-0.000466648	-1.17346	-0.41982	-0.00149763
-1.17521	-0.421568	-0.000471708	-1.17521	-0.421568	-0.0015053
-1.17705	-0.423409	-0.000480603	-1.17696	-0.423317	-0.0015145
-1.17884	-0.425203	-0.00048781	-1.1788	-0.425157	-0.00152201
-1.1805	-0.426859	-0.000494558	-1.18064	-0.426997	-0.00153152
-1.18229	-0.428653	-0.000501459	-1.18243	-0.428791	-0.00154072
-1.18404	-0.430401	-0.00050928	-1.18413	-0.430493	-0.00154946
-1.18611	-0.432472	-0.00051756	-1.18607	-0.432426	-0.00155882
-1.18777	-0.434128	-0.000524768	-1.18768	-0.434036	-0.00156756
-1.18961	-0.435968	-0.000532436	-1.18956	-0.435922	-0.00157676
-1.19145	-0.437808	-0.00054133	-1.19149	-0.437854	-0.00158611
-1.19315	-0.43951	-0.000550224	-1.19329	-0.439648	-0.00159623
-1.19518	-0.441535	-0.000557739	-1.19499	-0.441351	-0.00160513
-1.19683	-0.443191	-0.000566633	-1.19697	-0.443329	-0.00161433
-1.19858	-0.444939	-0.000575527	-1.19863	-0.444985	-0.0016243
[truncated: 1 more rows]

## Sheet: Fig. 4a
j	C2+			H2			C2+			H2
	6			6			1			1			6	1
0.3	59.3112	1.38824	-1.73472	5.02969	0.213568	-0.240562	66.5382	4.50254	-4.94298	5.46758	0.574942	-0.594156	-1.263	-1.592
0.6	75.0675	3.1891	-2.81655	3.90535	0.0555561	-0.0334821	78.0589	2.76498	-3.29224	5.94682	0.132498	-0.08859	-1.473	-1.813
0.9	79.8305	2.17406	-2.04998	4.3753	0.0954142	-0.0727893	84.3539	4.07583	-3.52012	6.2925	0.0256427	-0.0227332	-1.646	-2.028
1.2	83.0962	4.1074	-3.37245	5.12791	0.26313	-0.150153	83.6762	3.21734	-2.06843	6.60913	0.12274	-0.119762	-1.778	-2.251
1.5	85.1847	1.07015	-0.856893	6.23213	0.0953477	-0.0554454	79.4378	3.24941	-3.12359	10.2304	2.23337	-1.93178	-1.888	-2.44
1.8	85.5273	1.73215	-1.73215	8.38355	0.476468	-0.476468	67.5873	3.1453	-3.1453	18.036	0.916835	-0.916835	-1.977	-2.767

## Sheet: Fig. 4 b-pH6
1	14.3641	4.57197	-2.75973
7.38851	2539.29	56.5178	-62.5729
9.04015	3398.35	104.2	-121.561
13.1266	5090.89	93.596	-93.596

## Sheet: Fig. 4 b-pH1
1	1	0	0	0
7.38851	54.5901	789.886	66.0334	-51.1441
9.04015	81.7242	1654.95	94.6991	-109.267
13.1266	172.308	4028.35	171.778	-171.778

## Sheet:  Fig. 4 def-pH6
		C3H7OH			C3H7OH_FR			C3H7OH_FR+	C3H7OH_FR-	C3H7OH_sele	C3H7OH_sele+	C3H7OH_sele-	C3H7OH_s-SPCE	C3H7OH_s-SPCE+	C3H7OH_s-SPCE-	C2H5OH			C2H5OH_FR			C2H5OH_FR+	C2H5OH_FR-	C2H5OH_sele	C2H5OH_sele+	C2H5OH_sele-	C2H5OH_s-SPCE	C2H5OH_s-SPCE+	C2H5OH_s-SPCE-	CH3COOH			CH3COOH_FR			CH3COOH_FR+	CH3COOH_FR-	CH3COOH_sele	CH3COOH_sele+	CH3COOH_sele-	CH3COOH_s-SPCE	CH3COOH_s-SPCE+	CH3COOH_s-SPCE-	C2H6			C2H6_FR
10	10	1.89222	0.276024	-0.323238	19.6114	2.86078	-3.35013	22.4722	16.2613	0.013121	0.0142236	0.0116082	0.00328025	0.0035559	0.00290205	18.5398	1.0177	-0.674707	288.227	15.8216	-10.4893	304.048	277.737	0.128558	0.128296	0.132176	0.0321396	0.0320741	0.033044	8.46734	0.186642	-0.317292	197.455	4.35242	-7.39912	201.807	190.056	0.0880712	0.0851548	0.0904481	0.0293541	0.0283821	0.0301464	0.0238152	0.00134173	-0.00134943	0.317349	0.0178791	-0.0179818
5	5	3.621	0.448539	-0.319606	37.529	4.64877	-3.31249	42.1778	34.2165	0.0262283	0.0287902	0.0247675	0.00655707	0.00719756	0.00619188	28.1323	0.12411	-0.214372	437.357	1.92946	-3.33271	439.286	434.024	0.203773	0.199902	0.209445	0.0509433	0.0499756	0.0523611	7.5559	0.118207	-0.111985	176.201	2.75653	-2.61145	178.957	173.589	0.0820954	0.0814366	0.083768	0.0273624	0.0271428	0.0279199	0.0148493	0.000838207	-0.000737233	0.197874	0.0111695	-0.00982399
4	4	5.42968	1.09411	-0.853495	56.2746	11.3396	-8.84585	67.6143	47.4288	0.0438936	0.0504281	0.0391405	0.0109734	0.012607	0.00978513	31.2362	1.79959	-0.959031	485.611	27.9772	-14.9095	513.588	470.701	0.252514	0.255363	0.258963	0.0631285	0.0638407	0.0647409	7.68085	0.142574	-0.222934	179.114	3.32477	-5.19873	182.439	173.916	0.0931381	0.0907111	0.0956823	0.0310429	0.030234	0.0318909	0.0132737	0.000600483	-0.000932377	0.176878	0.00800173	-0.0124244
3.5	3.5	4.84404	0.426747	-0.785397	50.2049	4.42292	-8.14006	54.6278	42.0648	0.0435837	0.0449227	0.038297	0.0108959	0.0112307	0.00957426	33.4758	1.10007	-0.660039	520.429	17.1021	-10.2612	537.531	510.167	0.301195	0.294689	0.309647	0.0752988	0.0736723	0.0774119	7.92193	0.624733	-0.370692	184.736	14.5685	-8.6444	199.305	176.092	0.106915	0.109264	0.106879	0.0356348	0.0364178	0.0356229	0.00932057	0.000247637	-0.000225603	0.124201	0.00329988	-0.00300628
3	3	3.35042	0.803556	-0.626501	34.7247	8.32827	-6.49323	43.0529	28.2314	0.0353747	0.0409903	0.0304362	0.00884368	0.0102476	0.00760906	29.0361	2.25654	-1.82216	451.407	35.0811	-28.328	486.488	423.079	0.306571	0.308787	0.30408	0.0766428	0.0771967	0.07602	8.29003	0.139982	-0.279963	193.32	3.26432	-6.52863	196.584	186.791	0.131293	0.124777	0.134253	0.0437599	0.0415883	0.0447465	0.00581541	0.000381728	-0.000413899	0.0774931	0.00508671	-0.00551541
[truncated: 119 more columns]

## Sheet: Fig. 4 def-pH1
		C3H7OH			C3H7OH_FR			C3H7OH_FR+	C3H7OH_FR-	C3H7OH_sele	C3H7OH_sele+	C3H7OH_sele-	C3H7OH_s-SPCE	C3H7OH_s-SPCE+	C3H7OH_s-SPCE-	C2H5OH			C2H5OH_FR			C2H5OH_FR+	C2H5OH_FR-	C2H5OH_sele	C2H5OH_sele+	C2H5OH_sele-	C2H5OH_s-SPCE	C2H5OH_s-SPCE+	C2H5OH_s-SPCE-	CH3COOH			CH3COOH_FR			CH3COOH_FR+	CH3COOH_FR-	CH3COOH_sele	CH3COOH_sele+	CH3COOH_sele-	CH3COOH_s-SPCE	CH3COOH_s-SPCE+	CH3COOH_s-SPCE-	C2H6			C2H6_FR
10	10	3.90428	0.631041	-0.867114	40.465	6.54028	-8.987	47.0053	31.478	0.0281797	0.0311505	0.0233804	0.00704493	0.00778763	0.00584509	24.664	0.349764	-0.242578	383.437	5.43758	-3.77122	388.874	379.666	0.178016	0.171805	0.187998	0.044504	0.0429513	0.0469996	13.0287	0.0596218	-0.897515	303.823	1.39036	-20.9297	305.214	282.894	0.141054	0.134844	0.14008	0.0470134	0.0449434	0.0466886	0.0216733	0.000893853	-0.00104561	0.288807	0.011911	-0.0139332
5	5	4.29017	0.354109	-0.272392	44.4645	3.67009	-2.82314	48.1346	41.6414	0.0313246	0.0322241	0.0307242	0.00783115	0.00805602	0.00768105	27.276	0.95339	-1.53445	424.043	14.8218	-23.8552	438.865	400.188	0.199155	0.195868	0.196847	0.0497888	0.048967	0.0492117	7.99969	0.733608	-0.386246	186.55	17.1074	-9.0071	203.657	177.543	0.0876144	0.0908933	0.0873307	0.0292019	0.0302947	0.0291073	0.0177642	0.000808784	-0.00073489	0.236717	0.0107774	-0.00979276
4	4	5.74747	0.708219	-0.721838	59.5683	7.34017	-7.48133	66.9085	52.087	0.0459205	0.0500548	0.0417076	0.0114801	0.0125137	0.0104269	28.7653	0.699529	-1.0775	447.197	10.8752	-16.7512	458.072	430.446	0.229826	0.228459	0.229781	0.0574565	0.0571146	0.0574451	6.90058	0.425129	-0.554742	160.919	9.91385	-12.9364	170.833	147.982	0.0827003	0.085201	0.078996	0.027564	0.0283975	0.0263294	0.0142129	0.000432238	-0.000436113	0.189394	0.00575978	-0.00581141
3.5	3.5	4.5671	0.581103	-0.699139	47.3347	6.0227	-7.24607	53.3574	40.0886	0.0396844	0.0429485	0.0353085	0.0099211	0.0107371	0.00882713	28.2632	0.660039	-0.896976	439.391	10.2612	-13.9448	449.652	425.447	0.245584	0.24129	0.249811	0.061396	0.0603225	0.0624528	7.91933	0.946172	-0.702501	184.676	22.0644	-16.382	206.74	168.294	0.103219	0.11094	0.0988177	0.0344028	0.0369762	0.0329359	0.00979449	0.000373888	-0.000229659	0.130516	0.00498224	-0.00306031
3	3	2.43337	0.426747	-0.553863	25.2201	4.42292	-5.74039	29.643	19.4797	0.026062	0.0298617	0.0207475	0.0065155	0.00746543	0.00518687	23.3891	0.609267	-0.609267	363.616	9.47191	-9.47191	373.088	354.144	0.250503	0.25056	0.251462	0.0626258	0.0626401	0.0628655	7.01723	0.49512	-0.601403	163.639	11.546	-14.0245	175.185	149.615	0.112734	0.117652	0.106235	0.0375744	0.0392133	0.035408	0.00549424	0.000474186	-0.000354423	0.0732134	0.00631876	-0.00472286
[truncated: 119 more columns]

[truncated: 5 more sheets: Fig. 4 def-pH3.8,  Fig. 4 def-pH0.9, Fig. 4h, Fig. 4i, Fig. 4j]
